# Supplementary material for: Living through the heat: How urban children and young people experience and envision healthier cities
Source: PLOS Glob Public Health. 2025 Oct 29;5(10):e0004879. doi: 10.1371/journal.pgph.0004879 (PMC12571289; doi:10.1371/journal.pgph.0004879)
Supplement: S1 Table — Displays the estimated minimum number of responses required per city for robust analysis. (XLSX) [file pgph.0004879.s008.xlsx]

## Sheet: Sample Size Estimations Per Cit
Supplementary Information (S) 1 Table: Sample Size Calculation Per City
Cities	Country	General Population	Target Percentage	Propotion (p)	1-p	no	nadjusted	Source
Melbourne	Australia	5315600	31.3	0.313	0.687	330.425	550.709	https://www.abs.gov.au/statistics/people/population
Tirana	Albania​	2,793,592	33.2	0.332	0.668	340.79	567.983	https://www.worldpopulationreview.com/world-cities/tirana-population
Algiers	Algeria	2952115	47.8	0.478	0.522	383.416	639.027	https://www.indexmundi.com/algeria/demographics_profile.html
Luanda	Angola​	9651032	59.4	0.594	0.406	370.582	617.637	https://data.worldbank.org/indicator/SP.POP.0014.TO.ZS?locations=AO
Sydney	Australia	5184896	30.5	0.305	0.695	325.729	542.882	https://www.abs.gov.au/statistics/people/population
Dhaka	Bangladesh	23935652	48.1	0.481	0.519	383.605	639.342	https://www.indexmundi.com/bangladesh/demographics_profile.html
Minsk	Belarus	2064733	27	0.27	0.73	302.872	504.786	https://www.citypopulation.de/en/belarus/
Thimphu Municipality	Bhutan	763200	40.3	0.403	0.597	369.702	616.17	https://data.worldbank.org/indicator/SP.POP.0014.TO.ZS?locations=BT
Benevides	Brazil	64780	35.6	0.356	0.644	352.296	587.16	https://www.ibge.gov.br/en/statistics/socioeconomic/population.html
Cascavel	Brazil	40030	33.4	0.334	0.666	341.816	569.694	https://www.ibge.gov.br/en/statistics/socioeconomic/population.html
Manaus	Brazil	2,255,903	37.1	0.371	0.629	358.589	597.648	https://www.ibge.gov.br/en/statistics/socioeconomic/population.html
Mogi das Cruzes	Brazil	455,587	29.9	0.299	0.701	322.078	536.797	https://www.ibge.gov.br/en/statistics/socioeconomic/population.html
Paragominas	Brazil	115838	35.6	0.356	0.644	352.296	587.16	https://www.ibge.gov.br/en/statistics/socioeconomic/population.html
Recife	Brazil	4305127	31.8	0.318	0.682	333.26	555.434	https://www.ibge.gov.br/en/statistics/socioeconomic/population.html
São José dos Campos	Brazil	737310	29.3	0.293	0.707	318.317	530.528	https://www.ibge.gov.br/en/statistics/socioeconomic/population.html
Sobral	Brazil	212,437	36.1	0.361	0.639	354.471	590.784	https://www.ibge.gov.br/en/statistics/socioeconomic/population.html
Teresina	Brazil	871126	34.5	0.345	0.655	347.242	578.737	https://www.ibge.gov.br/en/statistics/socioeconomic/population.html
Uruçuca	Brazil	21420	36	0.36	0.64	354.042	590.07	https://www.ibge.gov.br/en/statistics/socioeconomic/population.html
Alcinópolis	Brazil​	4537	30	0.3	0.7	322.694	537.824	https://www.ibge.gov.br/en/statistics/socioeconomic/population.html
Alfenas	Brazil​	80973	28.5	0.285	0.715	313.129	521.881	https://www.ibge.gov.br/en/statistics/socioeconomic/population.html
Aracaju	Brazil​	672614	32.7	0.327	0.673	338.17	563.617	https://www.ibge.gov.br/en/statistics/socioeconomic/population.html
Boa Vista	Brazil​	436,591	36.8	0.368	0.632	357.386	595.643	https://www.ibge.gov.br/en/statistics/socioeconomic/population.html
Brasileia	Brazil​	4935274	36.3	0.363	0.637	355.319	592.198	https://www.ibge.gov.br/en/statistics/socioeconomic/population.html
Campinas	Brazil​	1223237	28.6	0.286	0.714	313.788	522.98	https://www.ibge.gov.br/en/statistics/socioeconomic/population.html
Caruaru	Brazil​	369343	35.2	0.352	0.648	350.501	584.169	https://www.ibge.gov.br/en/statistics/socioeconomic/population.html
Crato	Brazil​	131050	34.2	0.342	0.658	345.799	576.332	https://www.ibge.gov.br/en/statistics/socioeconomic/population.html
Fortaleza	Brazil​	4246399	32.3	0.323	0.677	336.019	560.031	https://www.ibge.gov.br/en/statistics/socioeconomic/population.html
Illheus	Brazil​	127130	31.8	0.318	0.682	333.26	555.434	https://www.ibge.gov.br/en/statistics/socioeconomic/population.html
Jundiai	Brazil​	443221	27.7	0.277	0.723	307.744	512.907	https://www.ibge.gov.br/en/statistics/socioeconomic/population.html
Niteroi	Brazil​	516981	25.4	0.254	0.746	291.169	485.281	https://www.ibge.gov.br/en/statistics/socioeconomic/population.html
Pelotas	Brazil​	343826	26.6	0.266	0.734	300.02	500.033	https://www.ibge.gov.br/en/statistics/socioeconomic/population.html
Sao Paolo	Brazil​	22806704	28.2	0.282	0.718	311.133	518.555	https://www.ibge.gov.br/en/statistics/socioeconomic/population.html
Ubirata	Brazil​	20809	28.9	0.289	0.711	315.747	526.245	https://www.ibge.gov.br/en/statistics/socioeconomic/population.html
Canoas	Brazil​	347,657	26.3	0.263	0.737	297.848	496.414	https://www.ibge.gov.br/en/statistics/socioeconomic/population.html
Sofia	Bulgaria	1287540	24.7	0.247	0.753	285.801	476.335	https://www.nsi.bg/en
Ouagadougou	Burkina Faso​	3358934	60.2	0.602	0.398	368.173	613.621	https://data.worldbank.org/indicator/SP.POP.0014.TO.ZS?locations=BF
Douala	Cameroon​	4203108	55.3	0.553	0.447	379.844	633.073	https://data.worldbank.org/indicator/SP.POP.0014.TO.ZS?locations=CM
Yaoundé	Cameroon​	4681768	54.7	0.547	0.453	380.766	634.609	https://data.worldbank.org/indicator/SP.POP.0014.TO.ZS?locations=CM
Gran Santiago	Chile	6950952	33.5	0.335	0.665	342.325	570.542	https://data.worldbank.org/indicator/SP.POP.0014.TO.ZS?locations=CL
La Pintana	Chile	189151	35.1	0.351	0.649	350.045	583.408	https://data.worldbank.org/indicator/SP.POP.0014.TO.ZS?locations=CL
Chengdu	China	9828110	28.1	0.281	0.719	310.461	517.435	https://data.worldbank.org/indicator/SP.POP.0014.TO.ZS?locations=CN
Dalian	China	7450785	24.6	0.246	0.754	285.022	475.037	https://data.worldbank.org/indicator/SP.POP.0014.TO.ZS?locations=CN
Fuzhou	China	3998754	25.3	0.253	0.747	290.411	484.019	https://data.worldbank.org/indicator/SP.POP.0014.TO.ZS?locations=CN
Guangzhou	China	14590096	23.2	0.232	0.768	273.792	456.321	https://data.worldbank.org/indicator/SP.POP.0014.TO.ZS?locations=CN
Hangzhou	China	8419842	22.4	0.224	0.776	267.105	445.175	https://data.worldbank.org/indicator/SP.POP.0014.TO.ZS?locations=CN
Hong Kong	China	1195529	16.7	0.167	0.833	213.764	356.273	https://data.worldbank.org/indicator/SP.POP.0014.TO.ZS?locations=HK
Nanjing	China	9947548	24.8	0.248	0.752	286.577	477.629	https://data.worldbank.org/indicator/SP.POP.0014.TO.ZS?locations=CN
Qingdao	China	6104597	26.2	0.262	0.738	297.119	495.198	https://data.worldbank.org/indicator/SP.POP.0014.TO.ZS?locations=CN
Shanghai	China	29867918	21.4	0.214	0.786	258.469	430.782	https://data.worldbank.org/indicator/SP.POP.0014.TO.ZS?locations=CN
Shenzhen	China	13311855	20.5	0.205	0.795	250.434	417.39	https://data.worldbank.org/indicator/SP.POP.0014.TO.ZS?locations=CN
Wuhan	China	8850850	23.3	0.233	0.767	274.614	457.691	https://data.worldbank.org/indicator/SP.POP.0014.TO.ZS?locations=CN
Zhenjiang	China	3210418	22.6	0.226	0.774	268.795	447.992	https://data.worldbank.org/indicator/SP.POP.0014.TO.ZS?locations=CN
Beijing	China	22189082	22.3	0.223	0.777	266.255	443.759	https://data.worldbank.org/indicator/SP.POP.0014.TO.ZS?locations=CN
Barranquilla	Colombia	2373302	38	0.38	0.62	362.032	603.387	https://www.citypopulation.de/en/colombia/admin/atl%C3%A1ntico/08001__barranquilla/
Cali	Colombia	2890433	35	0.35	0.65	349.586	582.643	https://www.citypopulation.de/en/colombia/admin/valle_del_cauca/76001__cali/
Cartagena	Colombia	1096463	38	0.38	0.62	362.032	603.387	https://worldpopulationreview.com
Envigado	Colombia	238656	30	0.3	0.7	322.694	537.824	https://www.citypopulation.de
Bogota	Colombia​	11658211	32	0.32	0.68	334.373	557.288	https://worldpopulationreview.com
Abidjan	Côted'Ivoire​	5866704	60	0.6	0.4	368.794	614.656	https://worldpopulationreview.com
Zagreb	Croatia	299985	28	0.28	0.72	309.787	516.311	https://www.citypopulation.de
Kinshasa	Democratic Republic of the Congo	17032322	63	0.63	0.37	358.191	596.985	https://worldpopulationreview.com
Copenhagen	Denmark	1391205	27	0.27	0.73	302.872	504.786	https://www.citypopulation.de
Manta	Ecuador	3933	36	0.36	0.64	354.042	590.07	https://www.citypopulation.de
Quito	Ecuador​	1986667	34	0.34	0.66	344.822	574.703	https://www.citypopulation.de
Cairo	Egypt	22623874	52	0.52	0.48	383.545	639.242	https://worldpopulationreview.com
Al-Iskandariyah/Alexandria	Egypt​	5696131	50	0.5	0.5	384.16	640.267	https://worldpopulationreview.com
Glasgow	UK​	1708147	30	0.3	0.7	322.694	537.824	https://www.citypopulation.de
Harare	Zimbabwe	1603201	60	0.6	0.4	368.794	614.656	https://worldpopulationreview.com
Tallinn	Estonia	437817	28	0.28	0.72	309.787	516.311	https://www.citypopulation.de
Addis Ababa	Ethiopia	5703628	55	0.55	0.45	380.318	633.864	https://worldpopulationreview.com
Paris	France	11276701	30	0.3	0.7	322.694	537.824	https://www.citypopulation.de
Berlin	Germany	3576873	27	0.27	0.73	302.872	504.786	https://www.citypopulation.de
Heidelberg	Germany	159245	25	0.25	0.75	288.12	480.2	https://www.citypopulation.de
Accra	Ghana	3903481	57	0.57	0.43	376.63	627.717	https://www.citypopulation.de/
Ashaiman	Ghana	190972	57	0.57	0.43	376.63	627.717	https://www.citypopulation.de/
Kumasi	Ghana​	3903481	57	0.57	0.43	376.63	627.717	https://www.citypopulation.de/
Tamale	Ghana​	757506	57	0.57	0.43	376.63	627.717	https://www.citypopulation.de/
Athens	Greece	3154591	23	0.23	0.77	272.139	453.565	https://www.citypopulation.de/
Mixco	Guatemala	463019	54	0.54	0.46	381.701	636.169	https://www.citypopulation.de/
Agartala	India	400,004	35	0.35	0.65	349.586	582.643	https://censusindia.gov.in/census.website/
Bengaluru	India	8520435	30	0.3	0.7	322.694	537.824	https://censusindia.gov.in/census.website/
Coimbatore	India	3083721	30	0.3	0.7	322.694	537.824	https://censusindia.gov.in/census.website/
Dharamshala	India	30764	30	0.3	0.7	322.694	537.824	https://censusindia.gov.in/census.website/
Erode	India	2,251,744	30	0.3	0.7	322.694	537.824	https://censusindia.gov.in/census.website/
Hubballi - Dharwad	India	943788	30	0.3	0.7	322.694	537.824	https://censusindia.gov.in/census.website/
Hyderabad	India	11068877	30	0.3	0.7	322.694	537.824	https://censusindia.gov.in/census.website/
Indore	India	3393380	30	0.3	0.7	322.694	537.824	https://censusindia.gov.in/census.website/
Jabalpur	India	1551004	30	0.3	0.7	322.694	537.824	https://censusindia.gov.in/census.website/
Jaipur	India	4308510	30	0.3	0.7	322.694	537.824	https://censusindia.gov.in/census.website/
Kakinada	India	2092374	30	0.3	0.7	322.694	537.824	https://censusindia.gov.in/census.website/
Kochi	India	3507053	30	0.3	0.7	322.694	537.824	https://censusindia.gov.in/census.website/
Kohima	India	99039	30	0.3	0.7	322.694	537.824	https://censusindia.gov.in/census.website/
Kota	India	1558468	30	0.3	0.7	322.694	537.824	https://censusindia.gov.in/census.website/
Nagpur	India	4653570	30	0.3	0.7	322.694	537.824	https://censusindia.gov.in/census.website/
Pune	India	9,429,408	30	0.3	0.7	322.694	537.824	https://censusindia.gov.in/census.website/
Rajkot	India	2096981	30	0.3	0.7	322.694	537.824	https://censusindia.gov.in/census.website/
Ranchi	India	1584237	30	0.3	0.7	322.694	537.824	https://censusindia.gov.in/census.website/
Rohtak	India	1061204	30	0.3	0.7	322.694	537.824	https://censusindia.gov.in/census.website/
Rourkela	India	552239	30	0.3	0.7	322.694	537.824	https://censusindia.gov.in/census.website/
Salem	India	3482056	30	0.3	0.7	322.694	537.824	https://censusindia.gov.in/census.website/
Surat	India	8330528	30	0.3	0.7	322.694	537.824	https://censusindia.gov.in/census.website/
Thiruvananthapuram	India	2984154	30	0.3	0.7	322.694	537.824	https://censusindia.gov.in/census.website/
Tiruppur	India	1731862	30	0.3	0.7	322.694	537.824	https://censusindia.gov.in/census.website/
Udaipur	India	3068420	30	0.3	0.7	322.694	537.824	https://censusindia.gov.in/census.website/
Ujjain	India	1986864	30	0.3	0.7	322.694	537.824	https://censusindia.gov.in/census.website/
Vadodara	India	4165626	30	0.3	0.7	322.694	537.824	https://censusindia.gov.in/census.website/
Warangal	India	3512576	30	0.3	0.7	322.694	537.824	https://censusindia.gov.in/census.website/
Mumbai Municipal corporation	India	21673149	30	0.3	0.7	322.694	537.824	https://censusindia.gov.in/census.website/
Bhubaneswar	India​	1289254	30	0.3	0.7	322.694	537.824	https://censusindia.gov.in/census.website/
Jakarta	Indonesia	11436004	36	0.36	0.64	354.042	590.07	https://www.citypopulation.de/
Bandung	Indonesia	2714215	36	0.36	0.64	354.042	590.07	https://www.citypopulation.de/
Greater Tehran	Iran	9616007	32	0.32	0.68	334.373	557.288	https://www.citypopulation.de/
Tel Aviv - Yafo	Israel	4495727	28	0.28	0.72	309.787	516.311	https://www.citypopulation.de/
Ashdod	Israel	225,975	28	0.28	0.72	309.787	516.311	https://www.citypopulation.de/
Bet Shemesh	Israel	141764	35	0.35	0.65	349.586	582.643	https://www.citypopulation.de/
Tira	Israel	27392	35	0.35	0.65	349.586	582.643	https://www.citypopulation.de/
Rome	Italy	4331974	23	0.23	0.77	272.139	453.565	https://www.citypopulation.de/
Milan	Italy​	3160631	23	0.23	0.77	272.139	453.565	https://www.citypopulation.de/
Tokyo	Japan	37115035	20	0.2	0.8	245.862	409.771	https://www.citypopulation.de/
Yokohama	Japan	3777491	20	0.2	0.8	245.862	409.771	https://www.citypopulation.de/
Tokyo	Japan	37115035	45	0.45	0.55	380.318	633.864	https://www.citypopulation.de/
Amman	Jordan	2252688	45	0.45	0.55	380.318	633.864	https://www.citypopulation.de/
Irbid	Jordan	2050300	45	0.45	0.55	380.318	633.864	https://www.citypopulation.de/
Azraq	Jordan​	753392	45	0.45	0.55	380.318	633.864	https://www.citypopulation.de/
Nairobi	Kenya​	5541172	66	0.66	0.34	344.822	574.703	https://www.citypopulation.de/
Antananarivo	Madagascar​	4048666	58	0.58	0.42	374.326	623.876	https://www.citypopulation.de/
Kuala Lumpur	Malaysia	8815630	40	0.4	0.6	368.794	614.656	https://www.citypopulation.de/
Guadalajara	Mexico	5499678	38	0.38	0.62	362.032	603.387	https://www.citypopulation.de/
Monterrey	Mexico	5195355	38	0.38	0.62	362.032	603.387	https://www.citypopulation.de/
Mexico City	Mexico​	22505315	38	0.38	0.62	362.032	603.387	https://www.citypopulation.de/
Kathmandu District	Nepal	1621642	51	0.51	0.49	384.006	640.011	https://www.citypopulation.de/
Rotterdam	Netherlands	1021919	30	0.3	0.7	322.694	537.824	https://www.citypopulation.de/
Amsterdam	Netherlands	1181817	30	0.3	0.7	322.694	537.824	https://www.citypopulation.de/
Auckland	New Zealand	1692770	33	0.33	0.67	339.751	566.252	https://www.citypopulation.de/
Abuja	Nigeria​	4025735	62	0.62	0.38	362.032	603.387	https://www.citypopulation.de/
Lagos	Nigeria​	16536018	62	0.62	0.38	362.032	603.387	https://www.citypopulation.de/
Port Harcourt	Nigeria​	3636547	62	0.62	0.38	362.032	603.387	https://www.citypopulation.de/
Oslo	Norway	1100868	24	0.24	0.76	280.283	467.139	https://www.citypopulation.de/
Lahore	Pakistan​	14407074	55	0.55	0.45	380.318	633.864	https://www.citypopulation.de/
Panama	Panama	1,132,969	32	0.32	0.68	334.373	557.288	https://www.citypopulation.de/
RM Lima	Peru		31	0.31	0.69	328.687	547.812	https://www.citypopulation.de/
Arequipa	Peru​	971296	31	0.31	0.69	328.687	547.812	https://www.citypopulation.de/
Callao	Peru​	1226404	31	0.31	0.69	328.687	547.812	https://www.citypopulation.de/
Cusco	Peru​	1380594	31	0.31	0.69	328.687	547.812	https://www.citypopulation.de/
Ilo	Peru​	85806	42.1	0.421	0.579	374.57	624.283	https://www.citypopulation.de/en/peru/moquegua/admin/ilo/180301__ilo/
Jaen	Peru​	205445	40	0.4	0.6	368.794	614.656
Lima	Peru​	11361938	41.5	0.415	0.585	373.058	621.763	https://www.citypopulation.de/en/peru/lima/admin/lima/150101__lima/
Piura	Peru​	2103100	41.7	0.417	0.583	373.574	622.623	https://www.citypopulation.de/en/peru/piura/admin/200101__piura/
Manila	Philippines	14941953	39.8	0.398	0.602	368.173	613.621	https://www.citypopulation.de/en/philippines/admin/1374__manila/
Quezon City	Philippines​	2960048	38.9	0.389	0.611	365.227	608.712	https://www.citypopulation.de/en/philippines/admin/137404__quezon_city/
Warsaw	Poland	1799451	28.5	0.285	0.715	313.129	521.881	https://www.citypopulation.de/en/poland/admin/1463001__warszawa/
Lisbon	Portugal	3014607	23.1	0.231	0.769	272.967	454.945	https://www.citypopulation.de/en/portugal/admin/1100801__lisboa/
Cluj	Romania	679141	24.6	0.246	0.754	285.022	475.037	https://www.citypopulation.de/en/romania/admin/cluj/1359__cluj_napoca/
Dakar	Senegal	3540462	55.6	0.556	0.444	379.341	632.235	https://www.citypopulation.de/en/senegal/admin/dakar/
Thiès	Senegal	2467523	57.2	0.572	0.428	376.194	626.99	https://www.citypopulation.de/en/senegal/admin/thies/
Free Town	Sierra Leone	1347559	51.8	0.518	0.482	383.662	639.437	https://www.citypopulation.de/en/sierra_leone/admin/western_area/221__freetown/
Singapore	Singapore	6119203	28.1	0.281	0.719	310.461	517.435	https://www.citypopulation.de/en/singapore/
Durban	South Africa	3262128	43.5	0.435	0.565	377.668	629.446	https://www.citypopulation.de/en/southafrica/admin/ethikweni/5990281000__durban/
Ekurhuleni	South Africa	4190832	45.3	0.453	0.547	380.766	634.609	https://www.citypopulation.de/en/southafrica/admin/ekurhuleni/5960101000__ekurhuleni/
Tshwane	South Africa	16,831	42.7	0.427	0.573	375.971	626.619	https://www.citypopulation.de/en/southafrica/admin/city_of_tshwane/5970002000__tshwane/
Cape Town	South Africa	4977833	34.9	0.349	0.651	349.123	581.872	https://www.citypopulation.de/en/southafrica/admin/city_of_cape_town/5990061000__cape_town/
Johannesburg	South Africa	6324351	38.6	0.386	0.614	364.19	606.983	https://www.citypopulation.de/en/southafrica/admin/johannesburg/5980011000__johannesburg/
Seoul	South Korea	10004840	24.3	0.243	0.757	282.666	471.111	https://www.citypopulation.de/en/southkorea/admin/seoul/
Barcelona	Spain	5711917	23.9	0.239	0.761	279.483	465.804	https://www.citypopulation.de/en/spain/admin/barcelona/08019__barcelona/
Madrid	Spain	6783241	25.1	0.251	0.749	288.887	481.478	https://www.citypopulation.de/en/spain/admin/madrid/28079__madrid/
Colombo District	SriLanka	2,480,000	33.5	0.335	0.665	342.325	570.542	https://www.citypopulation.de/en/srilanka/admin/western/1100__colombo/
Al-Khartum/Khartoum	Sudan​	6542070	51	0.51	0.49	384.006	640.011	https://www.citypopulation.de/en/sudan/admin/al_khartum/
Stockholm	Sweden	1719604	24.6	0.246	0.754	285.022	475.037	https://www.citypopulation.de/en/sweden/admin/stockholm/0180__stockholm/
Tanga	Tanzania	393429	50.4	0.504	0.496	384.135	640.226	https://www.citypopulation.de/en/tanzania/admin/tanga/
Dar es Salaam	Tanzania	8161231	47.8	0.478	0.522	383.416	639.027	https://www.citypopulation.de/en/tanzania/admin/dar_es_salaam/
Bangkok	Thailand	11233869	29.7	0.297	0.703	320.837	534.728	https://www.citypopulation.de/en/thailand/admin/bangkok/1014__bangkok/
Izmir	Turkey	3120340	32.4	0.324	0.676	336.561	560.935	https://www.citypopulation.de/en/turkey/admin/35__izmir/
Istanbul	Turkey​	16047350	34.1	0.341	0.659	345.312	575.52	https://www.citypopulation.de/en/turkey/admin/34__istanbul/
Kampala	Uganda​	4050826	59.5	0.595	0.405	370.292	617.153	https://www.citypopulation.de/en/uganda/admin/kampala/
Kiev	Ukraine	3020228	27.8	0.278	0.722	308.428	514.047	https://www.citypopulation.de/en/ukraine/admin/8000000__kyiv/
London	United Kingdom	9748033	30.4	0.304	0.696	325.128	541.881	https://www.citypopulation.de/en/uk/admin/london/00bk__london/
Los Angeles	USA​	3748640	33.7	0.337	0.663	343.333	572.222	https://www.citypopulation.de/en/usa/admin/california/0644000__los_angeles/
Hanoi	Vietnam	5431801	34.6	0.346	0.654	347.717	579.528	https://www.citypopulation.de/en/vietnam/admin/hanoi/01__hanoi/
Ho Chi Minh	Vietnam	9567656	35.1	0.351	0.649	350.045	583.408	https://www.citypopulation.de/en/vietnam/admin/hochiminhcity/02__ho_chi_minh_city/
Source = Source of the general population figures and the target population figures
Target Population = Number of people below the age of 29 years
References
Wayne Daniel. Biostatistics: A Foundation for Analysis in the Health Sciences. 1999.
Wu M-J, Zhao K, Fils-Aime F. Response rates of online surveys in published research: A meta-analysis. Computers in Human Behavior Reports 2022;7:100206. https://doi.org/10.1016/j.chbr.2022.100206.
