# Supplementary material for: Living through the heat: How urban children and young people experience and envision healthier cities
Source: PLOS Glob Public Health. 2025 Oct 29;5(10):e0004879. doi: 10.1371/journal.pgph.0004879 (PMC12571289; doi:10.1371/journal.pgph.0004879)
Supplement: S6 Table — Shows adjusted odds ratios for the likelihood of experiencing health symptoms during heatwave periods. (XLSX) [file pgph.0004879.s013.xlsx]

## Sheet: Sheet2
Supplementary Information (SI) 6 Table: Detailed Logistic Regression Results for Health Symptoms During Heatwaves
Outcome Variables	Predictor Variables	B	S.E.	Wald	df	Sig.	Exp(B)
Low Mood	Event (Heatwave)	0.326	0.111	8.666	1	0.003	1.38
	Gender (Male)	0.11	0.091	1.464	1	0.226	1.116
	Gender (Other/Prefer Not to say)	-0.157	0.29	0.293	1	0.588	0.854
	Age	-0.031	0.005	40.898	1	<.001	0.97
	Income ($100-$499 / month)	0.137	0.16	0.726	1	0.394	1.146
	Income ($500-$1499)	0.678	0.338	4.027	1	0.045	1.969
	Income ($ 1500-$4000)	0.178	0.182	0.962	1	0.327	1.195
	Income (>4000)	-0.133	0.291	0.211	1	0.646	0.875
	Income (Don't Know)	-0.049	0.245	0.04	1	0.842	0.952
	City (Accra)			36.84	5	<.001
	City(Dar es Salaam)	-0.579	0.155	13.97	1	<.001	0.56
	City(Kimasi)	-0.204	0.15	1.848	1	0.174	0.815
	City(Manila)	0.086	0.139	0.385	1	0.535	1.09
	City(Ougadougou)	-0.701	0.174	16.238	1	<.001	0.496
	City(Port Harcourt)	0.139	0.145	0.92	1	0.337	1.149
	Constant	0.358	0.15	5.708	1	0.017	1.431
Anxiety / Stress	Event (Heatwave)	0.31	0.109	8.125	1	0.004	1.364
	Gender (Male)	0.042	0.09	0.222	1	0.637	1.043
	Gender (Other/Prefer Not to say)	-0.356	0.293	1.471	1	0.225	0.701
	Age	-0.024	0.005	25.923	1	<.001	0.977
	Income ($100-$499)	0.497	0.159	9.738	1	0.002	1.644
	Income ($500-$1499)	1.064	0.337	9.991	1	0.002	2.897
	Income ($ 1500-$4000)	0.307	0.181	2.88	1	0.09	1.36
	Income (>4000)	0.221	0.239	0.855	1	0.355	1.248
	Income (Don't Know)	0.589	0.276	4.543	1	0.033	1.802
	City (Accra)			47.5106	5	4.47023e-09
	City(Dar es Salaam)	-0.568021	0.153904	13.6215	1	0.000223608	0.566646
	City(Kimasi)	0.0655594	0.147707	0.197	1	0.657153	1.06776
	City(Manila)	0.164453	0.135097	1.48182	1	0.223491	1.17875
	City(Ougadougou)	-0.601652	0.171974	12.2395	1	0.000467872	0.547905
	City(Port Harcourt)	0.386704	0.143584	7.25347	1	0.0070764	1.47212
	Constant	0.276	0.146	3.569	1	0.059	1.317
Headache	Event (Heatwave)	0.288	0.107	7.2	1	0.007	1.333
	Gender (Male)	-0.028	0.089	0.102	1	0.749	0.972
	Gender (Other/Prefer Not to say)	0.28	0.274	1.048	1	0.306	1.323
	Age	-0.032	0.005	47.581	1	<.001	0.968
	Income ($100-$499)	0.299	0.157	3.611	1	0.057	1.349
	Income ($500-$1499)	0.509	0.336	2.293	1	0.13	1.664
	Income ($ 1500-$4000)	0.317	0.178	3.179	1	0.075	1.372
	Income (>4000)	0.529	0.277	3.655	1	0.056	1.698
	Income (Don't Know)	-0.025	0.24	0.011	1	0.918	0.976
	City (Accra)			13.5585	5	0.0186713
	City(Dar es Salaam)	-0.30535	0.148482	4.22914	1	0.0397357	0.736865
	City(Kimasi)	-0.163415	0.147702	1.22408	1	0.268561	0.849239
	City(Manila)	-0.0144497	0.134921	0.0114699	1	0.914712	0.985654
	City(Ougadougou)	-0.0974028	0.161762	0.36257	1	0.547083	0.907191
	City(Port Harcourt)	0.273885	0.143353	3.65025	1	0.0560607	1.31506
	Constant	0.678	0.147	21.408	1	<.001	1.97
