# Supplementary material for: Living through the heat: How urban children and young people experience and envision healthier cities
Source: PLOS Glob Public Health. 2025 Oct 29;5(10):e0004879. doi: 10.1371/journal.pgph.0004879 (PMC12571289; doi:10.1371/journal.pgph.0004879)
Supplement: S9 Table — Presents adjusted models assessing the association between heatwaves and daily activity disruptions. (XLSX) [file pgph.0004879.s016.xlsx]

## Sheet: Sheet1
Supplementary Information (SI) 9 Table: Detailed Logistic Regression Results for Disruptions in Daily Activities During Heatwaves
Outcome Variables	Predictor Variables	B	S.E.	Wald	df	Sig.	Exp(B)
Not Enough Food	Event(Heatwave)	0.401	0.153	6.899	1	0.009	1.493
	Age	-0.045	0.006	52.485	1	0	0.956
	Gender (Male)	0.515	0.428	1.45	1	0.229	1.674
	Gender (Other/Prefer Not to say)	0.939	0.425	4.891	1	0.027	2.558
	Income ($100-$499)	0.355	0.156	5.168	1	0.023	1.426
	Income ($500-$1499)	0.627	0.279	5.043	1	0.025	1.871
	Income ($ 1500-$4000)	0.054	0.337	0.026	1	0.872	1.056
	Income (>4000)	-0.079	0.177	0.2	1	0.655	0.924
	Income (Don't Know)	-0.495	0.242	4.174	1	0.041	0.61
	City (Accra)			35.2416	5	1.34653e-06
	City(Dar es Salaam)	-0.492547	0.149443	10.8629	1	0.000981102	0.611068
	City(Kimasi)	-0.104194	0.147173	0.501219	1	0.478965	0.901051
	City(Manila)	-0.329354	0.13803	5.69349	1	0.017028	0.719388
	City(Ougadougou)	-0.124712	0.160595	0.603056	1	0.437414	0.882751
	City(Port Harcourt)	0.408589	0.143231	8.13769	1	0.00433544	1.50469
	Constant	-0.135	0.479	0.079	1	0.778	0.874
Need more family assistance	Event(Heatwave)	0.464	0.151	9.517	1	0.002	1.591
	Age	-0.041	0.006	46.039	1	<0.001	0.96
	Gender (Male)	0.049	0.398	0.015	1	0.901	1.051
	Gender (Other/Prefer Not to say)	0.607	0.395	2.364	1	0.124	1.835
	Income ($100-$499)	0.326	0.156	4.391	1	0.036	1.386
	Income ($500-$1499)	0.215	0.333	0.418	1	0.518	1.24
	Income ($ 1500-$4000)	0.017	0.174	0.01	1	0.922	1.017
	Income (>4000)	0.348	0.275	1.599	1	0.206	1.416
	Income (Don't Know)	-0.176	0.232	0.576	1	0.448	0.838
	City (Accra)			25.3398	5	0.000119782
	City(Dar es Salaam)	-0.152434	0.146594	1.08125	1	0.298417	0.858616
	City(Kimasi)	-0.0751208	0.147454	0.259541	1	0.610436	0.927631
	City(Manila)	-0.274993	0.13732	4.01026	1	0.0452242	0.759578
	City(Ougadougou)	0.154302	0.159935	0.9308	1	0.334655	1.16684
	City(Port Harcourt)	0.440449	0.143491	9.42193	1	0.00214406	1.55341
	Constant	0.331	0.45	0.541	1	0.462	1.392
Reference Category: Event = Non-heatwave; Gender = Female, Income = <$100; City = Accra
