# Supplementary material for: Living through the heat: How urban children and young people experience and envision healthier cities
Source: PLOS Glob Public Health. 2025 Oct 29;5(10):e0004879. doi: 10.1371/journal.pgph.0004879 (PMC12571289; doi:10.1371/journal.pgph.0004879)
Supplement: S12 Table — Provides the codebook used for qualitative analysis and an excerpt of coded text illustrating key themes. (XLSX) [file pgph.0004879.s019.xlsx]

## Sheet: Thematic CodeBook
Supplementary Information (S) 12 Table: Thematic Code Book and Coded Qualitative Dataset
Thematic Codebook
This codebook presents the five overarching themes derived from participants’ responses to the question: “If you could do one thing to make your town/city healthier and more sustainable, what would it be?” Each theme is defined, supported by underlying codes, and illustrated with representative quotes from the data.
Theme	Definition	Example Codes	Representative Quotes
Urban Greening	Strategies to reduce urban heat and its health impacts through increased vegetation especially tree planting and shaded green spaces which lower surface temperatures, enhance ventilation, and improve air quality during heatwaves.	Tree planting, Shade provision, Green corridors, Urban forestry	“Plant trees for shade during extreme heat.”
			“Paved walkways with aligned trees and street lights.”
			“Encourage people to plant 1 tree for every household.”
			“Plant fruit-bearing trees.”
			“Engaging intensively in urban forestry practices.”
			“Create green spaces, and green corridors to improve air quality…. and reduce urban heat...”
Water and Sanitation	Ensuring reliable access to clean, safe drinking water and adequate sanitation during heatwaves, which is critical for hydration, hygiene, and preventing heat-related illnesses.	Clean drinking water, Improved sanitation, Water infrastructure	“Continuous flow of water through our taps.”
			“Create drainage systems and waste management systems.”
			“Add public water features like fountains or ponds to cool the air.”
			“I will provide basic sanitation and hygiene needs at vantage points and encourage their usage.”
			“Sufficient safe drinking water.”
Clean and Healthy Environment	Creating and maintaining clean, safe, and livable surroundings e.g., through regular waste removal, recycling, and pollution prevention. These help to reduce health risks exacerbated by heat, such as odor, vermin, and heat-related pollution.	Waste bins, Pollution, Anti-littering, Recycling	“Ensuring a sustainable waste management practices“
			“Provide bins on the streets to prevent pollution in the environment.”
			“Make sure everywhere is clean, no stagnant water, no bushy grass, gutters are clean.”
			“Encourage public transport use.”
Health Education and Services	Expanding access to healthcare and education on heat-related risks (e.g., dehydration, heatstroke), while promoting community awareness on how to stay safe and healthy during heatwaves.	Health education, Healthcare access, Mental health promotion	“Create more awareness on health and environmental issues.”
			“Sensitize people more on the need to stay healthy and drink more water.”
			“Organize health talks every Saturday.”
			“Build a well-equipped health center ...”
Civic Engagement	This theme highlights how young people and communities take action to make their cities safer during heatwaves. It includes things like organizing clean-up days, planting trees campaigns, andcreating jobs.	Youth Mobilization, Community-led, Youth Mobilization, Group action	“Mobilise the youth to clean the community on weekends.”
			"Approved no littering campaign ..."
			"Taking part in communal labor and educating the young youth how to keep the environment clean."
			“Create sustainable jobs and education for the youth.”

## Sheet: Coded Qualitative Dataset
Theme	Quote	Participant_ID
Urban Greening	Plant trees	2b43pceq13zy7qupe2b43pc6x1a6fd48
Urban Greening	Supporting urban agriculture	s8w7ewo41m18taieby51y387ss8w7ewo
Urban Greening	Deforestation	68zn5e3qn2qslbp468zn5e6yx39gf83r
Urban Greening	Plant trees	hrsiy4tp7brp0bviwz6ohrsiyef58r1n
Urban Greening	Plant trees	e14jinh5jwtrrve1408z6zscibbifhjd
Urban Greening	Plant trees	ji9uhqnkpbyzx8drji9uhqnts1x6f2wh
Urban Greening	Plant trees	r0lffu23pg4ndg1sr0lfskos8exjhxx6
Urban Greening	Plant trees, more shade	7f4wf87iw2izztz57f4wf8qfjsqfuhon
Urban Greening	Plant trees	vx452gcmwgt600j3hvx452gc7uh42ju7
Urban Greening	Plant trees	dc24p50tpib2vsfqexgdc24p5zit3o0a
Urban Greening	Plant trees	dc24p50tpib2vsfqexgdc24p5zit3o0a
Urban Greening	Plant trees	ubvwpylxn2j67y0c92ubvwpylsfe4sfx
Urban Greening	Plant trees	w6pa9j6uzrt5bb28hp71hn3w6pa9j666
Urban Greening	Plant trees	w6pa9j6uzrt5bb28hp71hn3w6pa9j666
Urban Greening	Plant trees	riderdiiw5gtridrqtr6jrj0v5q6xasr
Urban Greening	Plant trees	8jlvfk2bixnssgpyh8jltht6iziple98
Urban Greening	Plant trees	ct2tds4s24rzfv2aljj7ct2tdb75q75a
Urban Greening	Plant trees	gd8i4nuhq5k3ujwx5gd8ijqxmq5s3wmm
Urban Greening	Plant trees	6z3eaz5d9vd3nstfhgtvp8j6z3eazf1s
Urban Greening	Plant trees	u4wruxun6fo8zbsu4wru8lo8ed3y9q82
Urban Greening	Plant trees	u4wruxun6fo8zbsu4wru8lo8ed3y9q82
Urban Greening	Plant trees	l6ocptf37ao5o2sm1jl6ocptf5p4jdr5
Urban Greening	Plant trees	icopng6jed7wj6icousegoq7ppg267us
Urban Greening	Plant trees that bring good weather.	icopng6jed7wj6icousegoq7ppg267us
Urban Greening	Plant trees	zqguqxwv350yyxmpzq8s552u8slepnga
Urban Greening	Plant trees	zqguqxwv350yyxmpzq8s552u8slepnga
Urban Greening	Plant trees	usp24uw2penf23usp2eqnqd8tz63qeeo
Urban Greening	Plant trees while encouraging the use of organic materials in Planting crops example poultry manure, cow dung etc	vlpbfm7mc81u2f707dfvlpbyxfxk8iad
Urban Greening	Plant Trees	unld94agbeoo43ybunldy9tqa1q0bz23
Urban Greening	Plant tress to boost ventilation and also reduce the use of toxins that cause air pollution	adu2l3i8uxnkgmfqadu2og9eaqof3xn2
Urban Greening	Plant trees and encourage green energy and also reduce the use machinery that causes heat.	adu2l3i8uxnkgmfqadu2og9eaqof3xn2
Urban Greening	Encourage Planting trees	l6d9kjsnngju6nqtiwlswhq1qwb0eyyl
Urban Greening	Plant trees	rs5gfxsziNo4sh9jbmears5gfxjhm5oi
Urban Greening	Plant trees	6ww9ki6ysytplttq1mz6ww9ki6nvp81p
Urban Greening	Plant trees	6ww9ki6ysytplttq1mz6ww9ki6nvp81p
Urban Greening	Planting more economic trees	zjsubgruybkylhwgu1xx8zjsugw3venp
Urban Greening	Plant trees	linxzni3v1xamwqpv6ulinxzzqyycvsg
Urban Greening	Work with organizations that Plant trees.	vaosilkysmt49vaosg8xdums3rjh5kbo
Urban Greening	Plant trees	vaosilkysmt49vaosg8xdums3rjh5kbo
Urban Greening	Plant trees	08tok21au1v1gqkygwby08tok21ah93u
Urban Greening	Plant trees	08tok21au1v1gqkygwby08tok21ah93u
Urban Greening	Plant of trees	9zb3ifojlo3uhkhuzg9zb3hzm9sq8hdn
Urban Greening	Plant trees	9zb3ifojlo3uhkhuzg9zb3hzm9sq8hdn
Urban Greening	paved walkways with aligned trees and street lights	f8paud5miwqkrjff8pncbifvztw1vhk3
Urban Greening	Plant trees and clean environment	cvd33wuwzls0qverscvd33wx7j9te9yu
Urban Greening	Plant trees	thyec7c1a8qe09js0sthymo2q0mrst9m
Urban Greening	Plant trees	8r6jgsuf1s3t0zj3to8r6jf42nq1ja82
Urban Greening	Plant trees	4pqgj2krm8ugtki4pqgj2ho94o8gpgfy
Urban Greening	Plant trees	isymd6luknt62sisywqcNodem6f59dqr
Urban Greening	Plant trees	z1dn28avha9oxz1dsodne5b3gab14buz
Urban Greening	Plant trees	z5xhqhmpw02azmpf8jz5xhtudjxlqzbs
Urban Greening	Plant trees	xc5ez8me1bj6ppo03mcxc5e5r4ia7nro
Urban Greening	Environmental health, fight environmental pollution, reforestation	zmwfnq1q4tul2nh8cw8pzmwfnqvxo3No
Urban Greening	Plant and maintan trees	1oqcptcwekhbkkc2d7no26jk1oqcptce
Urban Greening	Plant trees and Plants	1oqcptcwekhbkkc2d7no26jk1oqcptce
Urban Greening	Plant trees and build dams	elj9rfivi4z46h4z7umelj9ok0vgiunt
Urban Greening	Plant trees	4b8dh2f6kjkt9bh282uinf4b8dh2g0m6
Urban Greening	Plant trees	6fcrq64tkmtk5rwwbu6fcrquax92nlq1
Urban Greening	Plant trees.	xwjrjoztu9r9zj1nmu6l5mxwjrjoztut
Urban Greening	Plant trees	v2zhags7hlwet8uv2zhd9t5y3ax7ufgc
Urban Greening	Plant trees	dt0f3gzo7qvwddt0fkqz79tlzhnubhkq
Urban Greening	Plant trees	sy6cl1jo5s3kyjruqcasy6cl1j084ejt
Urban Greening	Plant trees that bring good weather.	d67fod9ozn74n8579j7d67o2by7iaot2
Urban Greening	Plant trees and the beautiful layout of the city	wki5szm5tpm72o44kwki5sozc2p3nvwl
Urban Greening	Plant trees	qbszahazi3txoc711gqbszahaz9tuaq9
Urban Greening	Plant trees	1b3r45j3w1qes2kr1buiki6imilqic9f
Urban Greening	Plant trees	1oeb7er7akk3r1g1oeb2ejyv4y8hlsw6
Urban Greening	Plant trees in open spaces, and sanitation.	7yvcpxgfj5zlpd7yvoy4xn23gocxp0ae
Urban Greening	Plant trees	fmptq1ucbei7zwm5i7fmptq9n2dp6nqw
Urban Greening	having a exercise ground in the play ground and also to have a Planting foods in the backyard	hg054fzznkj4hyc4tb3j3hg0548tjm27
Urban Greening	Planting Plants and vegetables	lys13g57gnb7zslys1aw5ve9i9ic34b9
Urban Greening	Plant tree	lys13g57gnb7zslys1aw5ve9i9ic34b9
Urban Greening	Planting	rwlk1j8w4288vdqbvr1rwlksnghek1og
Urban Greening	Plant tress.	td71o4rz7g5td71o4jqri8ysst0ql6e4
Urban Greening	Plant a tree by every household	xvyydc3kyvvvpxl4m7xvyydkdh44v9vw
Urban Greening	Plant tree	xvyydc3kyvvvpxl4m7xvyydkdh44v9vw
Urban Greening	More trees	ggzpem70bd36sn4174ggzpem7skr4up4
Urban Greening	Plant trees	iv57batni0xh9xatviv57ba6qlbmu587
Urban Greening	Plant tree	99ax14s6gwp60ff399ax14sx603sohky
Urban Greening	Plant tree	x0cx0mr27qxelqy3mltgx0cxrwgupio3
Urban Greening	Plants trees	wdgiim2ckcfqjvhh04wdy7serynv25mr
Urban Greening	Plant tree,	j0kvl2psi0l9vmopj0kv9nmll2tseg77
Urban Greening	Plant trees	x8541q0eytsow0his8x852qp223vvenv
Urban Greening	Plant trees	x8541q0eytsow0his8x852qp223vvenv
Urban Greening	Plant trees	9k4pu7m0g9dzo4tysbso49k4purbsg7b
Urban Greening	Plant trees	xqt3xwlj22lbyg8xqt3xtrdp9di2s72c
Urban Greening	Plant trees	baresbwdu6c7budvdd5ibaresbw86lwb
Urban Greening	By having a good community and a lot of trees and open area for free to roam	704vs3fnatoo5l633h4704vs3vzkxtuf
Urban Greening	Plant trees in the side of roads	muzxhcotcnwywz35amuzxh63cx7t2oup
Urban Greening	Plant trees	13ixtwt0xd0zilm13ixNoj4qrpr4nz8k
Urban Greening	Plant trees	iopn9bf1b269jpxiopgrwdc8mylomqxb
Urban Greening	Plant trees	usm1v3mgi1pvlc5vusm1v3m0t0ae7292
Urban Greening	Plants and trees	pqew7isurtyxi1qv3fskmapqew7isccb
Urban Greening	Plant trees	pqew7isurtyxi1qv3fskmapqew7isccb
Urban Greening	Plant tree or green building	pqew7isurtyxi1qv3fskmapqew7isccb
Urban Greening	Plant tress to boost ventilation and also reduce the use of toxins that cause air pollution	ameqjaf5myjw8l8tkl7dx2u6ameqjspq
Urban Greening	Plant trees	0obc01vgnc3uri8poesozq50obc01hty
Urban Greening	Plant trees	w06f6pilpw06fgs2zr2t07qyg8aemyly
Urban Greening	Plant trees	w06f6pilpw06fgs2zr2t07qyg8aemyly
Urban Greening	Plants some trees.	92wbntw69awlj228m9z392wbntydq0ph
Urban Greening	Plant trees.	xj2tptv8njmpjynea04xj2tpovlmm9gh
Urban Greening	Plant trees for better and cleaner air. Renovate all old buildings it cause a lot of fire hazard and they are very hot	c8kkjnoffd0jwr649c8kkkpfiggdqv0e
Urban Greening	Encourage people to Plant 1 tree for every household.	c8kkjnoffd0jwr649c8kkkpfiggdqv0e
Urban Greening	Plant fruit-bearing trees and create water reservoir	t7sj4m95qjyhx4jt7sj4ahcdut9bzwsm
Urban Greening	More Plant tree	t7sj4m95qjyhx4jt7sj4ahcdut9bzwsm
Urban Greening	Wider sidewalks under tree canopies	tjbjugnqe7i1pqrztjbjugpjvhmtavtd
Urban Greening	Plant trees	5of8gkjeqfubzl0ul5of8gkk5lhkob7b
Urban Greening	Plant trees, more shade, more public transports	9uyt0n749pnl3aoqa0zo09uyt0ni14pb
Urban Greening	Plant trees	9uyt0n749pnl3aoqa0zo09uyt0ni14pb
Urban Greening	Plant trees	4eefap2t7g0u99h4ee34s1dokxbom33n
Urban Greening	Plant trees	sb5bx58bz3fhdigh8lsb5bxh93kew3iy
Urban Greening	Plant trees	7rqoghr681443js04ipxs7rqoghfepmd
Urban Greening	Adding greenery along these paths could further enhance urban biodiversity and make the environment more inviting,	83k54bx8u98n73qpcvg9c83k54b2owli
Urban Greening	Plant trees	3htv3tfmrbk18umv33htv3tfxp184d4l
Urban Greening	Plant trees	l6w4acxk58m8vxeal6w4nNotuab058yo
Urban Greening	Plant trees	volhm1dp6voeaov5volhj17gmpdpvttc
Urban Greening	Plant trees	9g1h6ddyne7w2yta3q98y89g1h6dd7h8
Urban Greening	Plants tree	kfldrbr826q93ij8kfl03i6wa2l1zom7
Urban Greening	Plant trees	2dz1hd8iw3v0tfnr2dz1xjxgbl60kfpz
Urban Greening	Plant trees,	dorvy2y2a6u8bippp3ldorvy2yv046u1
Urban Greening	Plant trees	4rgfxoiws1oiqnz4rg7ic6ckj7umrjo2
Urban Greening	Plant trees	1remx8s62cr5xp2l8cyx1remxqx3ccv3
Urban Greening	Plant trees	k7ny2mx5hs0m9h23k7ny6iq94t38lbso
Urban Greening	Plant tress	ybksexqzt8c66g5u0rsrgwaybksexvav
Urban Greening	Plant tress	ji5nv35lwyph3a6w1oaji5nv3kbn22ua
Urban Greening	Plant trees to over shadow the hot sun	imd5qh6frjssimd5zi1li107zead638v
Urban Greening	Planting of trees	o1sc5d8b6f99fux42dao1sc5d82ynrz3
Urban Greening	Plant trees for shade during extreme heat	adffmjalwy39xw5on0f60adffmxabvsa
Urban Greening	Plant tress	vg3919kuckwim4qzvg3919rev3nkx84i
Urban Greening	Plant trees	q1kwi5zr26lqdusfzjnvhq1kwi5zxft6
Urban Greening	Plant trees for ventilation	76gnpsrcdginbuurumo76gnpsgn9xzcc
Urban Greening	Engaging intensively in urban forestry practices	q4tebd5idd4363eqhwxq4tebdhvbuylm
Urban Greening	Plant trees	6zk0j8w4gfan4ihcgu6zk0j8w8h36dp1
Urban Greening	Plant trees	6zk0j8w4gfan4ihcgu6zk0j8w8h36dp1
Urban Greening	Plant trees	zpaw0nofbzfzd1f1jzpaw0nkgwr1basw
Urban Greening	Plant more tress	dnfjh747egvrhgdnfjw0somkqac8ae1h
Urban Greening	Plant trees to give more breeze	4rw3l8sw26q5e65x4rw3l8kglwt5erbj
Urban Greening	Plant trees	efayvtlz1t58yrafefayvtp6tcihhorn
Urban Greening	Plant trees are Planted by the roadsides to avoid respiratory issues	v7h31sx6dhertcl6bc1mv7h39nxd66No
Urban Greening	Cleaning of street	hznlp8d4m739rw8paho0xhznlp8jjwjt
Urban Greening	Plant trees in order to reduce the amount of sun radiation reaching the earth surface.	hznlp8d4m739rw8paho0xhznlp8jjwjt
Urban Greening	Plant trees	1faicvfn53bb01fadufl5uj8c3r864eh
Urban Greening	Plant trees	ocacm7zwcm85d67ocacek4hobefe29wr
Urban Greening	Plant trees	oy4ooxgemz4royh26hu2kj587yx3bvxh
Urban Greening	Plant trees	qzwayh2iwevm7qzwayhrtg30f0l7u30p
Urban Greening	In order to increase the number of parks, community gardens, and green roofs, I would put into action a comprehensive urban green space initiative. In addition to helping to reduce urban heat and stormwater runoff, this would benefit community well-being, biodiversity, air quality, and physical exercise.	ccedvmirbpciucced1n0unmh32z6yynn
Urban Greening	Plant fruit-bearing trees	lpndq31jrbp9dlpnd75es0xii7rxmjj7
Urban Greening	Social amenities for both kids and adults. Parks and gardens.	mj0sapdme784mjm5tf0osj8b0fxh1g9g
Urban Greening	In order to increase the number of parks, community gardens, and green roofs, I would put into action a comprehensive urban green space initiative. In addition to helping to reduce urban heat and stormwater runoff, this would benefit community well-being, biodiversity, air quality, and physical exercise.	6vb7fx3r0idoujrde9kb6vb7fhvcgeit
Urban Greening	Create green spaces and bike-friendly infrastructure e.g., expanding parks, Plant trees, and building safe, connected bike Nones and pedestrian paths. These green corridors would improve air quality, offer spaces for physical activity, reduce urban heat, and encourage people to use eco-friendly transportation. It would make the city more resilient to climate change while promoting a healthier lif…	47e1f89x4aoqt9o0m47e1f5ecxqjd0mo
Water and Sanitation	Continuous flow of water through our taps	3xm856mmid2920f9s6t4h3xm8kkrrfor
Water and Sanitation	Clean water and electricity supply	w1qtghxl4gvun4h5u0rhcw1qcq3v4t9x
Water and Sanitation	Clean drinking water.	w1qtghxl4gvun4h5u0rhcw1qcq3v4t9x
Water and Sanitation	Clean water,	3tc6k83yi3fjxkurot1jg3tc6k82c5en
Water and Sanitation	Provide clean water	3tc6k83yi3fjxkurot1jg3tc6k82c5en
Water and Sanitation	Accelerating access to clean water and sanitation for households and institutions.partnering with the private sector to promote macroeconomic stability and job creation. Giving hardworking youths like myself a chance to explore their dreams and together make Ghana proud.	yprge1k7l39eyprgevd1ncgucqzsvhvq
Water and Sanitation	quality water	b82hwugu1wvp5bc5h9bemb82hwug16ru
Water and Sanitation	quality drinking water and a clean environment	llcuvtyu3idnqh8njgvllcuvtadk2ewt
Water and Sanitation	Providing with potable drinking water	1fhgp6m4am0a84bcq1fhgtyei6qia7qt
Water and Sanitation	Clean water	er21d5f3pb8ntlblroer21dk623rc1e8
Water and Sanitation	sleep under fun and drink more water to prevent them from dehydrating	d6tzybcbj40tn6d6tzyj8zhhs9800kd6
Water and Sanitation	Supporting quality infrastructure and proper funding to maintain or improve water sanitation Plants.	d6tzybcbj40tn6d6tzyj8zhhs9800kd6
Water and Sanitation	Providing with potable drinking water	34a35407cujuoa6u5s34a3590mrlex2d
Water and Sanitation	Clean our water bodies	541qgp5dmzkov6t69541qg61ozncz6py
Water and Sanitation	Quality infrastructure and proper funding to maintain water in sanitation Plants.	ls9m402woqrpusrt00ls9m40vay9nh4n
Water and Sanitation	Provide clean water	6juqpkrtiowkr6sh6ju6tfrcniek4i8x
Water and Sanitation	Improve water supply	1jtxr0jjwqh8ftz3tttn5u91jtxr0nvh
Water and Sanitation	Improve water supply	c8h4yaungi6uctbe1c8h4ya7ghfo2eht
Water and Sanitation	Building hospitals, schools, providing the population with access to drinking water and avoiding hydration.	v9Noxnxqjdsupkace6hu9v9Noxnx1tv0
Water and Sanitation	Access to clean water whenever it is needed	hl3bc6wtene02nq3gj4jdz5vpi9q3gje
Water and Sanitation	Quality water	sww4pqge2aunsp2iesww7qvx1wtatd2o
Water and Sanitation	Clean water	pr1xly6syutkx0gpr1mz7fu6jes0mb36
Water and Sanitation	Ensure access to clean water and water at all times	pr1xly6syutkx0gpr1mz7fu6jes0mb36
Water and Sanitation	And to avoid building near a stream of water	oi47v2fyyf8s3f2oi47vax8rhpl48dhz
Water and Sanitation	have access to clean water	oi47v2fyyf8s3f2oi47vax8rhpl48dhz
Water and Sanitation	Clean water	jfq4l9zvg8otsz8ib644tb59jfq4l9z0
Water and Sanitation	Drinking water	jfq4l9zvg8otsz8ib644tb59jfq4l9z0
Water and Sanitation	Providing people with caution about the weather and proper use of clean water and to avoid dehydration and enable them to be healthier	jfq4l9zvg8otsz8ib644tb59jfq4l9z0
Water and Sanitation	Drinking water	jfq4l9zvg8otsz8ib644tb59jfq4l9z0
Water and Sanitation	Clean water	jfq4l9zvg8otsz8ib644tb59jfq4l9z0
Water and Sanitation	Plant trees and striving for clean water	5funw9beqkv3j5rqo5funw9thkxqen1z
Water and Sanitation	striving for clean water	d5g578d32b82jujclyqd5g578imexb36
Water and Sanitation	Provide clean drinking water	9jzd4p4bgegunu48r9jzd4ptt0euj1fo
Water and Sanitation	Provision of healthy food, water and good roads people are really hungry on the street of Nogos	muo4c9tk5l9p6jzszfmuo4idNosk8g3z
Water and Sanitation	have a clean water	muo4c9tk5l9p6jzszfmuo4idNosk8g3z
Water and Sanitation	Drinking water	44vubjyhrzccmf44vuvdmbv9ku7it1lv
Water and Sanitation	Mitigate issues on water shortage	3nojhidirq7rgzao3be3nojh3u7cgl2s
Water and Sanitation	Add public water features like fountains or ponds to cool the air	nv967q2m0ljq66f88nv96issax5wpp9g
Water and Sanitation	Having a good water	ic1d33s7k4hd0op7d83kdvic1d3317bb
Water and Sanitation	Clean tap water	q2hjjr613s841vy1q2hjjgf2rhljkmwu
Water and Sanitation	Tell to put cold water on our skin.	q2hjjr613s841vy1q2hjjgf2rhljkmwu
Water and Sanitation	Clearing of stagnant water	q2hjjr613s841vy1q2hjjgf2rhljkmwu
Water and Sanitation	Clean water for my community	q2hjjr613s841vy1q2hjjgf2rhljkmwu
Water and Sanitation	Drinking Water	q2hjjr613s841vy1q2hjjgf2rhljkmwu
Water and Sanitation	Good water	q2hjjr613s841vy1q2hjjgf2rhljkmwu
Water and Sanitation	Provide clean water	q2hjjr613s841vy1q2hjjgf2rhljkmwu
Water and Sanitation	Accelerating access to clean water and sanitation for households and institutions.partnering with the private sector to promote macroeconomic stability and job creation. Giving hardworking youths like myself a chance to explore their dreams and together make Ghana proud.	q2hjjr613s841vy1q2hjjgf2rhljkmwu
Water and Sanitation	Access to more water and less dust	og14mmy5qzbw5og14mmy5sk3yaay1ekp
Water and Sanitation	To provide with healthy water system	cdzfq3y9ws39lxopycdzfq37urgecv0e
Water and Sanitation	Bringing a suitable drinking water to any area of the town that need it	8oxr0ifn8mrlw71dtb8oxr098ocy2i1a
Water and Sanitation	Provide clean and portable water supply with electricity	8oxr0ifn8mrlw71dtb8oxr098ocy2i1a
Water and Sanitation	Provision of electricity and water supply	8oxr0ifn8mrlw71dtb8oxr098ocy2i1a
Water and Sanitation	To provide clean water and healthy environment	4135yvlgnr3bsajoq0b3pug4135yjyhr
Water and Sanitation	supply of clean water and enough food	4135yvlgnr3bsajoq0b3pug4135yjyhr
Water and Sanitation	healthy water to stay hydrated and advice them to wear light clothes and not to wear block clothes which attracts heat more.	4135yvlgnr3bsajoq0b3pug4135yjyhr
Water and Sanitation	Good water and light	ojqxx4vzveg1ojqckit0klziwktkcrlv
Water and Sanitation	Provision of healthy food, water and good roads.people are really hungry on the street of Nogos	ivm5qdya9c53f7tgfbivm5qdf4ab5xpy
Water and Sanitation	Good road and health care and clean water	ftt3p09ogrwerwkhsgiftt3p02dwa65b
Water and Sanitation	Provide clean fresh water	vto4vti3no3zvto4va13x6cjonsyf9d3
Water and Sanitation	Water and solar panels	vto4vti3no3zvto4va13x6cjonsyf9d3
Water and Sanitation	Access to safe drinking water	x5t2hzwsduh4nalc9y9kf8lex5t2hick
Water and Sanitation	Sufficient safe drinking water	x5ofouwr7eyartjibm1x5ofouwn2syn3
Water and Sanitation	Building a good water source	53ne6cypqphk046n0953nek71plkrlca
Water and Sanitation	Advocate for good hygiene practices in schools and churches	t7s3yhjj2gvr24yotwit7s36f2p72y9p
Water and Sanitation	Proper drainage and disposable bins	xz9hu80ynfk1eopbt0xrxz9huf50oohz
Water and Sanitation	I will make sure there is personal hygiene	4fop6xpxbihx2ourq0dn4fop6xp2ktkv
Water and Sanitation	Build more drainage systems	6e2ks2zqi0sk4aj49nmz53w6e2ks2x19
Water and Sanitation	Maintain and effective hygiene in the system	ct7irbw9nscxwd0z4ct7ifrvq18huwld
Water and Sanitation	Set up a proper drainage system	vwvgl6p16ub0sriwvwvgl1t5fv1bh5za
Water and Sanitation	Focus on Sanitation	p3g4alf16285erklnp3g475qdvnves41
Water and Sanitation	Clean water in our area	p3g4alf16285erklnp3g475qdvnves41
Water and Sanitation	Ensure access to clean water and water at all times	wnjgdospfxgwzh0hhwg7wnjgd49n1hrv
Water and Sanitation	I will provide basic sanitation and hygiene needs at vantage points and encourage their usage	2q6ka75tuon93u3sv2q6kyoez6io9dzo
Water and Sanitation	Sanitation and personal hygiene	2q6ka75tuon93u3sv2q6kyoez6io9dzo
Water and Sanitation	Create drainage systems and waste management systems	2q6ka75tuon93u3sv2q6kyoez6io9dzo
Water and Sanitation	Practicing personal, food and environmental hygiene .	km0aicqh0xp4d3kmc447zeobatjcq6sc
Clean and Healthy Environment	Clean the environment	f089g34b761kjt1lqvpngppnf089g34n
Clean and Healthy Environment	Clean up the dirty gutters	802eefu1cshflprlgj802eev1450pkk2
Clean and Healthy Environment	Help to clean the town	802eefu1cshflprlgj802eev1450pkk2
Clean and Healthy Environment	clean indoor and outdoor environments regularly.	802eefu1cshflprlgj802eev1450pkk3
Clean and Healthy Environment	Provide bins on the streets	mjck47ekj2dt6f2zymjckz59ol04w6sd
Clean and Healthy Environment	Stop people from littering	3ch08vz18r92az2loovk3ch08vz4trz6
Clean and Healthy Environment	Cleaning	fyi3dpsmogyb4g5i1ptyfyi3d9r39hrs
Clean and Healthy Environment	Cleaning and dumping of guitars must be done always	lqhbx7ejqouronlqy8wy66cak24rbnpv
Clean and Healthy Environment	Hygiene	kk72mp9frydv5rdb4cykk72mpgbe3ho7
Clean and Healthy Environment	Hygiene	kqglcf1u3sv2c9n217pkkqglcf1b59l7
Clean and Healthy Environment	Hygiene	ybpitr9le42q9hcz42zvd1ybpitr8m7k
Clean and Healthy Environment	Hygiene	me0bnax4i75r6w5nl0qtehxme0bnapk2
Clean and Healthy Environment	Hygiene	rq36v1acxfxecrrq36956umqpv6w7uih
Clean and Healthy Environment	Cleaning the environment	cpon2xew89hzwjihphexkcpon2xewj93
Clean and Healthy Environment	Sweeping the environment to be clean and neat	047mnvb0w1by0krg10472ko45v1vbpe6
Clean and Healthy Environment	Cleanliness and environmental hygiene	2q6ka75tuon93u3sv2q6kyoez6io9dzo
Clean and Healthy Environment	Fix roads to eradicate dust pollution	c8frhtgj2wvexarbc8frhem9gus3oolf
Clean and Healthy Environment	Keeping my environment clean at all times	rttw553hk3370hmv7varttw53nmz899r
Clean and Healthy Environment	Cleaning	vbid0v7s8340vq2qw36vbid0psc5ohwz
Clean and Healthy Environment	I will advise everybody to make our environment clean and stop Bush burning cutting down trees	vbid0v7s8340vq2qw36vbid0psc5ohwz
Clean and Healthy Environment	clean the gutters regularly	dky16ymd4us2prl4d1dky1yo2jzrkhu4
Clean and Healthy Environment	Cleanup every where	2dqkoygbrgqb73sh2dqkoa42nlkcri51
Clean and Healthy Environment	By keeping my city clean	1inn0sh1tv9yq5ld6p4o1inn0sh17v3r
Clean and Healthy Environment	I will clean everyday	po5razpad8gtnf6po5rzfseq3x73gmv7
Clean and Healthy Environment	Encourages people to walk/take active transport too to avoid pollution from cars	ylkngtnecnpsmrylk1oxzo9szdiomb1o
Clean and Healthy Environment	Gutters need to be cleaned	ylkngtnecnpsmrylk1oxzo9szdiomb1o
Clean and Healthy Environment	use renewable energy, of course I myself use mountain bike for my everyday work and exercise so that pollution reduces	ylkngtnecnpsmrylk1oxzo9szdiomb1o
Clean and Healthy Environment	Keep the environment clean to protect children from Badaria	ylkngtnecnpsmrylk1oxzo9szdiomb1o
Clean and Healthy Environment	Cleaning of choked gutters so it will not cause flooding	pebb6k4h23xim6dczkbpebb6kf2eibbc
Clean and Healthy Environment	Always keep the community clean	r3ojol39oovz0f705r3oj8vdkip6gcu7
Clean and Healthy Environment	Cleaning the town	2p5oq8nc69dloe4etp7n2p5o7hy1920s
Clean and Healthy Environment	Clean around	gtl9umdzk0hmlkiyc7ugtl9udmwn2nnn
Clean and Healthy Environment	General Cleaning	gtl9umdzk0hmlkiyc7ugtl9udmwn2nnn
Clean and Healthy Environment	Clean environment	ne2jl5teimq86765zpane259kl2bnpu4
Clean and Healthy Environment	I will make sure everyone eats good food and go for check up every month also make sure our city is always clean	zdigk92nvdxv6k40zdlyz212jn5chrzt
Clean and Healthy Environment	Cleaning of gutters regularly	zdigk92nvdxv6k40zdlyz212jn5chrzt
Clean and Healthy Environment	To have clean and well ventilated environment	6btds1gaim55jktu9w6btds1ww77a00d
Clean and Healthy Environment	Always keep my surroundings clean	liq6886zdzkl0rgj7eeeliq688kjy5rk
Clean and Healthy Environment	use more recycled materials rather than plasticand rubbers.	2q6ka75tuon93u3sv2q6kyoez6io9dzo
Clean and Healthy Environment	Beat plastic pollution	xy13f2i84t7pmrgymkfxy13f2iwzgt4f
Clean and Healthy Environment	Keep the environment clean from pollution	ki6n8fisqvh5vwyviam7cki6n8fi67he
Clean and Healthy Environment	provide a clean environment	ki6n8fisqvh5vwyviam7cki6n8fi67he
Clean and Healthy Environment	Help keep the town clean	cbvlkyb0gqesnf1xs9cbvlkybj9toi6v
Clean and Healthy Environment	Helping in communal Nobour to clean the environment	1yhtsbmftj72eo88svdo1yhtb8z7x6r4
Clean and Healthy Environment	Provide dust bins to prevent pollution in the environment, the cause of Badaria will be reduced	e60aqqfyydu0al7rldye60aqqfyiuhua
Clean and Healthy Environment	Maintaining cleanliness	6gj5j0zk1kwnl06gj5jpij6jo9dp52vr
Clean and Healthy Environment	Encourage the use of public transports to cut down the use of automobiles on our roads	6gj5j0zk1kwnl06gj5jpij6jo9dp52vr
Clean and Healthy Environment	Maintaining cleanliness	cic57snaxdig1rti6cic57rbtnprnf5v
Clean and Healthy Environment	Education on heatwaves clean environment	0317mydd6712ft031pif1lilr792tgzw
Clean and Healthy Environment	Providing a clean environment	ameqjaf5myjw8l8tkl7dx2u6ameqjspq
Clean and Healthy Environment	Cleaning chocked gutters	edaviw4inb9qc1iev5o21edavisx2eoh
Clean and Healthy Environment	I will always organize a communal Nobor to keep the community clean	qjuik872ttuqieqjuiwlihqpx9rh3txj
Clean and Healthy Environment	General Cleaning communal	4t2atvnpvb4t2a0mzyfqvazb6q1urfmk
Clean and Healthy Environment	Make it clean	4t2atvnpvb4t2a0mzyfqvazb6q1urfmk
Clean and Healthy Environment	Encourage cleaning our environment	47i11s8uy27aemkua47i1lm4o2uo9gzn
Clean and Healthy Environment	creating a comprehensive network of bike lanes and pedestrian pathways. This would encourage more people to walk or bike instead of driving, reducing air pollution, lowering carbon emissions, and promoting physical activity. It would also reduce traffic congestion, improve air quality, and make the community a safer, more pleasant place to live.	9eb9wg3ehpuoomvmnd9eb95ynj3522zj
Clean and Healthy Environment	Organize a clean up exercise	c8rnuwviuyqf48dipl9c8rnuci0dwu02
Clean and Healthy Environment	Organise the youth to clean the area gutters	ycjfhc8dmfbhnj4wycjfohhgur8hoke0
Clean and Healthy Environment	Help them with clean water	1f9xo4mowbjucq0n1f9xot8vw9zrb3xr
Clean and Healthy Environment	I will make sure that the environment is well clean to ensure good sanitation	4o8ewwrw4melfyklwj4o8ewwrw8tpf3c
Clean and Healthy Environment	Keeping a clean environment.	4o8ewwrw4melfyklwj4o8ewwrw8tpf3c
Clean and Healthy Environment	Provide bins and educating the people about keeping the environment clean	4o8ewwrw4melfyklwj4o8ewwrw8tpf3c
Clean and Healthy Environment	Clean choked gutters	j4f7nroymmfolegv88vj4f7nhgqtygqi
Clean and Healthy Environment	Providing with potable drinking water and providing bins on the streets in order to make the environment clean.	j4f7nroymmfolegv88vj4f7nhgqtygqi
Clean and Healthy Environment	Clean the gutters	b5e5r0aof91irealqxyb5e5rqjeostmq
Clean and Healthy Environment	General cleaning and Reforestation	p9kot9ho4u3k0g4jp9ko02cpt4gxrhnw
Clean and Healthy Environment	To clean it well	fqbvcyy87yep5xwlyfqbvcyyng54ksjc
Clean and Healthy Environment	Community cleanup	mi8iy7l64cb5vyf37mi8itlobit37pt0
Clean and Healthy Environment	Clean up	6wzlgbzcyqty7p3s5rjh6wzlgby1x85j
Clean and Healthy Environment	Organizing clean up exercises	0c49ylma7inoqc9g0c4m00htgloydzl3
Clean and Healthy Environment	Contribute to clean up exercises	agrjx9736jqa1f83lv5agrjx9q1floti
Clean and Healthy Environment	To keep the city clean	ljfd6l8am3dv9zno6aweljfd6lx4h0p3
Clean and Healthy Environment	Clean our water bodies	ljfd6l8am3dv9zno6aweljfd6lx4h0p3
Clean and Healthy Environment	Clean the environment, stop Bush burning	ljfd6l8am3dv9zno6aweljfd6lx4h0p3
Clean and Healthy Environment	Lesser car, lesser air pollution,	ljfd6l8am3dv9zno6aweljfd6lx4h0p3
Clean and Healthy Environment	Keep it clean	ljfd6l8am3dv9zno6aweljfd6lx4h0p3
Clean and Healthy Environment	A compulsory clean up day and an enforcement of planning of settlement and layout.	ljfd6l8am3dv9zno6aweljfd6lx4h0p3
Clean and Healthy Environment	Clean chocked gutters and ditches	ljfd6l8am3dv9zno6aweljfd6lx4h0p3
Clean and Healthy Environment	Keep the surroundings clean and free from dust	ljfd6l8am3dv9zno6aweljfd6lx4h0p3
Clean and Healthy Environment	Organising the youth to clean the town to make it pleasant and clean. This will help prevent us from some health issues. Thanks	ljfd6l8am3dv9zno6aweljfd6lx4h0p3
Clean and Healthy Environment	Provide clean water	ljfd6l8am3dv9zno6aweljfd6lx4h0p3
Clean and Healthy Environment	Plant trees and clean environment	ljfd6l8am3dv9zno6aweljfd6lx4h0p3
Clean and Healthy Environment	Clear all bushes and rubbish from urban areas so we can have clean airflow	ljfd6l8am3dv9zno6aweljfd6lx4h0p3
Clean and Healthy Environment	Please if I can, I will organise the community to do clean up exercise.	ljfd6l8am3dv9zno6aweljfd6lx4h0p3
Clean and Healthy Environment	Keep it clean from plasticwaste	ljfd6l8am3dv9zno6aweljfd6lx4h0p3
Clean and Healthy Environment	Reduce the noise and air pollution,reduced the filth and dust	ljfd6l8am3dv9zno6aweljfd6lx4h0p3
Clean and Healthy Environment	Cleanliness	wcwshdetl0nrewcw8fp79ceju2mmo938
Clean and Healthy Environment	Clean up activities	wcwshdetl0nrewcw8fp79ceju2mmo938
Clean and Healthy Environment	Advise community members to the community tidy and clean	jk1zhm41p9f3wkmrpjk1zhm609nw8p53
Clean and Healthy Environment	Cleaning	pr0u09miiog4rf9hf15pr0u098r9fgxa
Clean and Healthy Environment	Avoid environmental pollution by limiting the use of non-degradable plasticsauces	03jpp28zvzjx36bh003jpxgq8ppni5cd
Clean and Healthy Environment	Cleaning and Awareness	j957b9s4xw8kjhqcn21j957b9w3tzycf
Clean and Healthy Environment	Citizen brooms Cleaning of fauses Recycling of plasticbags	u1fkyjhaxu892v4zfxlfu1fkyjhak4hk
Clean and Healthy Environment	Cleanliness	6pzr3uufb8yuoly0kmsbbc6pzr37x9yz
Clean and Healthy Environment	Cleaning the streets	d95dwdop3bc4grako9d95dwokw0zny6o
Clean and Healthy Environment	Clean and cool	y0503smusyzcoyuah6hjhc4hesz4wzgg
Clean and Healthy Environment	Regular cleaning of dealership fronts	ew3p1zykfmhqp8x0qqhdew3p1zgocf8h
Clean and Healthy Environment	Fight against pollution in all its forms. Encourage the development of green spaces. Create associations for the sanitation of the city. Encourage intensive reforestation.	i81zmjs5tbvn46ndqi81zm8eur6x0yjj
Clean and Healthy Environment	Reducing pollution and raising awareness	e8w8x4ikzwf0y0efre8w8xlmuruz7exf
Clean and Healthy Environment	Environmental health, the fight against environmental pollution, the reforestation of Plants	7vwzhdttgzidzq8kf3n7vwzh7bdp4xl8
Clean and Healthy Environment	Avoiding pollution	7vwzhdttgzidzq8kf3n7vwzh7bdp4xl8
Clean and Healthy Environment	Making the city clean	p0alkps671y6usccav0q9p0alkppy0id
Clean and Healthy Environment	Fighting against pollution and the purchase of plasticseals	p0alkps671y6usccav0q9p0alkppy0id
Clean and Healthy Environment	By banning the use of plasticbags in order to reduce pollution	vl6d5jro8eh3vah3vlnwoz4rtk16wwxo
Clean and Healthy Environment	Raising awareness of a clean city	plyphvr508fcqv9rplyphweljq8ddt89
Clean and Healthy Environment	Cleaning services	plyphvr508fcqv9rplyphweljq8ddt89
Clean and Healthy Environment	The Importance of Cleanliness	7t381z0kllwdi17t38vuhpcj0p8kp8rk
Clean and Healthy Environment	Promoting cleanliness	s7b6ocs12uk08s7b6761hdi5vbce8dky
Clean and Healthy Environment	Clean-up	tg0ozgp8a9g4iybkpic6xzmtg0ozg1wh
Clean and Healthy Environment	clean the streets	bg1l9xjf3bjo6s4kobg1uf8amb8vgwgy
Clean and Healthy Environment	Cleanup	ib0ec9cie9zk7ywjmib0e0mwypwky1vg
Clean and Healthy Environment	clean indoor and outdoor environments regularly.	kdmdnn0kotyabg89kdmdn9qu66ards8x
Clean and Healthy Environment	clean up the environment	cfmpjgjjyu7k1hq4pcfmpj2m6ska3ro7
Clean and Healthy Environment	Keeping the city clean and using clean energy.	cfmpjgjjyu7k1hq4pcfmpj2m6ska3ro7
Clean and Healthy Environment	Cleanliness of the surroundingsNo	cfmpjgjjyu7k1hq4pcfmpj2m6ska3ro7
Clean and Healthy Environment	Keeping the environment clean	cfmpjgjjyu7k1hq4pcfmpj2m6ska3ro7
Clean and Healthy Environment	Keeping the environment clean	cfmpjgjjyu7k1hq4pcfmpj2m6ska3ro7
Clean and Healthy Environment	Clean-up	cfmpjgjjyu7k1hq4pcfmpj2m6ska3ro7
Clean and Healthy Environment	Cleaning up the environment	cfmpjgjjyu7k1hq4pcfmpj2m6ska3ro7
Clean and Healthy Environment	Keeping the city environment clean	cfmpjgjjyu7k1hq4pcfmpj2m6ska3ro7
Clean and Healthy Environment	Keeping the city clean all the time	cfmpjgjjyu7k1hq4pcfmpj2m6ska3ro7
Clean and Healthy Environment	Cleanliness and encourage people not to waste	cfmpjgjjyu7k1hq4pcfmpj2m6ska3ro7
Clean and Healthy Environment	Improving the Cleanliness	cfmpjgjjyu7k1hq4pcfmpj2m6ska3ro7
Clean and Healthy Environment	Providing people with caution about the weather and proper use of clean water and saNoma to avoid dehydration and enable them to be healthier	cfmpjgjjyu7k1hq4pcfmpj2m6ska3ro7
Clean and Healthy Environment	The Importance of Being Clean	cfmpjgjjyu7k1hq4pcfmpj2m6ska3ro7
Clean and Healthy Environment	Cleanliness and environmental hygiene	kl1hvmzgqmtf3k7lg2kl1hnf3f0ervws
Clean and Healthy Environment	It's very clean	0xpw7mm1w46bxyw85e0xpw7mm1x2m8ws
Clean and Healthy Environment	Clean water (Dustbin) No place in the city	0xpw7mm1w46bxyw85e0xpw7mm1x2m8ws
Clean and Healthy Environment	I will advise the government to insist on the cleanliness of the infrastructure of all the canals and rivers of this City	zyrkbyx0vqgc6jbywisfzyr5npiuty5o
Clean and Healthy Environment	Plant trees to reduce on pollution	gowxihznn47lds484liggowxihumxwy7
Clean and Healthy Environment	Focusing on cleanliness	gowxihznn47lds484liggowxihumxwy7
Clean and Healthy Environment	Cleanliness to keep the environment clean	gowxihznn47lds484liggowxihumxwy7
Clean and Healthy Environment	Cleanliness	nrwixf94fn9c1sb2rknrwi62aspto1gh
Clean and Healthy Environment	Clean the road	nrwixf94fn9c1sb2rknrwi62aspto1gh
Clean and Healthy Environment	Keep clean	hodkh2lkyp8evbc51hodagkb0alssgcd
Clean and Healthy Environment	Helping each other to clean the community	2qsg3eh8l5zv4vc2qsg3eiq00chmmxyj
Clean and Healthy Environment	I will clean the environment	2qsg3eh8l5zv4vc2qsg3eiq00chmmxyj
Clean and Healthy Environment	Being part of the group that do cleaning	gl7to73132u6j8bpztugl7te1iwaw68q
Clean and Healthy Environment	Clean All	gl7to73132u6j8bpztugl7te1iwaw68q
Clean and Healthy Environment	Cleanliness	zm5f6yvmbr3cxtqzm5fp6n8pblNooo07
Clean and Healthy Environment	Make a clean town, and do unite each in everyone.	99i2ycv3sl0race99ii3utyeuf1h5fi3
Clean and Healthy Environment	have a clean water	iijuy1qobkcldl3somv1ogiijuyfo00t
Clean and Healthy Environment	Clean	udiq7gfjzgnwynzudiqyk17sxdukj55q
Clean and Healthy Environment	Clean and communication	8jvw96itmtuva8jvwcsqb8eaccsieoh6
Clean and Healthy Environment	Always make sure that our sorrounding is clean and all dispose garbage are in proper pNoce	axda5bl7vshxobfhaxda9hksvbpz18d9
Clean and Healthy Environment	Clean the sorroundings and Plant tress.	xmxtz3yb2d2nuj0e6jxmx81bnru49lmb
Clean and Healthy Environment	Cleaning of surrounding	gqzsfkoow7ihj62e65gqzsp9m65zuutl
Clean and Healthy Environment	Cleaning up all things considered food, help the community understand that cleanliness is important for our family	5pwkbuzzjgj1il0vd05pwxcgqvuj7lk4
Clean and Healthy Environment	clean all areas	5pwkbuzzjgj1il0vd05pwxcgqvuj7lk4
Clean and Healthy Environment	always clean your surroundings	201is7rocj2wmvizo201r4juxtpx9auk
Clean and Healthy Environment	Maintain cleaning the surroundings	201is7rocj2wmvizo201r4juxtpx9auk
Clean and Healthy Environment	Cleanliness	v6q719wNohrtswlev6q7qirjy1tinw1v
Clean and Healthy Environment	Proper waste management, clean surrounding, healthy living	v6q719wNohrtswlev6q7qirjy1tinw1v
Clean and Healthy Environment	First we need to clean our Environment, Plants some trees.	xvaoa72ho4bokmu12drz05ixvaoa7bp2
Clean and Healthy Environment	Get rid of outdated jeepneys and cars which create unchecked pollution.	fylusjrnkk4gl9jfylustrin96d0r333
Clean and Healthy Environment	Clean and green operation	3hrdlii6ab34d4wqgri3hrdlfdyyqz59
Clean and Healthy Environment	Lesser car, lesser air pollution, Plant trees	yqd4ngv2lowaz9t8ybvdyqd4n6xz5nxd
Clean and Healthy Environment	Make it always clean and neat	3ad2rfawxerrqeyodwj3ad2tm3rhe15k
Clean and Healthy Environment	Cleanliness, proper disposal of garbage/trash	b1p8xdzsi9q1fn8zljb1p8yfmj5ijwot
Clean and Healthy Environment	Observe cleanliness	gg9ypad2vd8r9d3h2gg9ypac1rqfd3rj
Clean and Healthy Environment	cleaning	ljdfv7rgxfz56l0kl7q0moljdfv74s9c
Clean and Healthy Environment	improve a sanitation by cleaning the environment and that will help keep both children and adults in good shape to avoid illness.	5tn6qs1lij3gy5tg2tdsisyj3uu2f6gq
Clean and Healthy Environment	I will make sure my town is clean	n8rdu10lm8ip9fn8rdu1z9gx8ruz7dzd
Clean and Healthy Environment	Clean the gutters	n8rdu10lm8ip9fn8rdu1z9gx8ruz7dzd
Clean and Healthy Environment	Seeing to it there are drinage and the environment is clean	yqonf0pxkclsev95yqon7t6auw5i201d
Clean and Healthy Environment	Cleanliness	64kmjw2gzy7dqm1prj64kmjw2ftp7imy
Clean and Healthy Environment	Clean tap water	rbqhbc3qae7hvt4vdrbqhbc3p10hz7nq
Clean and Healthy Environment	Stop air pollution	rbqhbc3qae7hvt4vdrbqhbc3p10hz7nq
Clean and Healthy Environment	Clean the the whole town	oh6hd6h0gstotk25aq18lzoh6hdrrm2w
Clean and Healthy Environment	Cleaning the gutters	lbn1kfagr014lc1zq3lbn1kfglh87h3u
Clean and Healthy Environment	Cleaning	7r3nyct653y44l9pj57r3nyojbirrzzf
Clean and Healthy Environment	Will help in cleaning exercises	hsoqqqa8elnb4t3p36hsoqqvd0apylzc
Clean and Healthy Environment	Introduce community cleanup	hsoqqqa8elnb4t3p36hsoqqvd0apylzc
Clean and Healthy Environment	Keeping the environment clean	7896o84eNo6lud59jhz47896ogcnw87o
Clean and Healthy Environment	Clean up exercise	8ete1228bx2xht028eslwdl78v25nwpp
Clean and Healthy Environment	General cleaning	hkm4l7mf8jrp3xe0ilhkm4l750et8v07
Clean and Healthy Environment	Engage in clean up exercises	oekj7bk2omx5t0st7wokzdyoekj7bkep
Clean and Healthy Environment	Clean gutters	amzuxlkp7a2mipusjpuqamzuxlkp7iqc
Clean and Healthy Environment	Clean the city	rendpkr2qkp74ltkkoyrendpkkhsm0jl
Clean and Healthy Environment	To keep the environment clean and healthy	rendpkr2qkp74ltkkoyrendpkkhsm0jl
Clean and Healthy Environment	Ensure clean surroundings and protect the habitat of both aquatic and terrestrial species especially the wildlife	rendpkr2qkp74ltkkoyrendpkkhsm0jl
Clean and Healthy Environment	Taking part in clean up exercise in the town or city	76gfgfbokxmww4kb0ia2nw76gfgf1zb8
Clean and Healthy Environment	Clean up exercise	l59jn2zmj3z4g4iwjl59jn2qzg56r603
Clean and Healthy Environment	Clean up exercise	l59jn2zmj3z4g4iwjl59jn2qzg56r603
Clean and Healthy Environment	Make sure everywhere is clean, no stagnant water, no bushy grass, gutters are clean	5zsr63fjosmsszf5zsrgvgd54exh8u44
Clean and Healthy Environment	Help with clean up activities in my town	dzpnwc9u7gfzv1elp6jdzpnwc9onwvu6
Clean and Healthy Environment	General cleaning	4w2iv99tyurarwsxuwr4w2iv9uatr98o
Clean and Healthy Environment	Supplying them with clean and healthy food and engaging them cleaning up exercises	gz6qzovwmqp60iw2gz6q1qktlmxbolgu
Clean and Healthy Environment	Fix the road to reduce dust pollution	s3k1sgbad2nkxr6ocls3k1xg0t5lzupb
Clean and Healthy Environment	General cleaning	zed4iv4eo0fqta7beized4iwlegdfvq8
Clean and Healthy Environment	clean up the city	1btegxysw6lvir81d91btegxvoi27o6q
Clean and Healthy Environment	cleaning	brx8sdkkrvcaxsleum03brx8sd9zr65y
Clean and Healthy Environment	Clean up	qbf4hri4vswr078lbbfjjg0qbf4hrivk
Clean and Healthy Environment	I would make sure the town is clean and try make sure there pNoces to workout and also make medications affordable.	qbf4hri4vswr078lbbfjjg0qbf4hrivk
Clean and Healthy Environment	Keeping the surrounding clean	j9qe98ge654dusv9i20j9qe98e408a9m
Clean and Healthy Environment	Clean water for my community	m6q201jjf0cim6q8w3cxsjgdn45kvf1f
Clean and Healthy Environment	Clean up	v5nvf2xr7391xl7cv5nvxp3xnxubt6a2
Clean and Healthy Environment	Clean up	5467nidfyarnom2pq54gr4to8n9uekjg
Clean and Healthy Environment	Help keep my community clean and safe	gif5okkab89ts4w6zz8ngif5rd18o2kc
Clean and Healthy Environment	Clean up exercise every weekend	1j0497983bmp60sviil1j0497i4cqkny
Clean and Healthy Environment	Clean up exercise	ji1c8dmbgrj96ccyebwji1c8qpvsiush
Clean and Healthy Environment	Stop pollution	uyf8ydpqktn9alvo71usuyf8yd3hjo76
Clean and Healthy Environment	Environmental clealiness	o4h0sfpll6bbat1sxvko4h0s9irl2wk8
Clean and Healthy Environment	Cleaning the community to prevent further health problems	ah16mb9518hxd9cjah16mb2uk2lqytm0
Clean and Healthy Environment	Given health care and advice them to hygiene (means to clean our environment)	1m0yk5nl7ee4m881m0ynetmop06ectwn
Clean and Healthy Environment	Keep the environment clean and create tap or boil holes for the community	595u2zjqenx40kohb595u2zjxbdj9qlu
Clean and Healthy Environment	Reduce air pollution	sr0yvzqm4khrbz3use7sr0yia2q4sa67
Clean and Healthy Environment	Proper cleanup	yst0icj9s4wxvys1ournkfmu140bxi44
Clean and Healthy Environment	Provide clean and portable water supply with electricity	yst0icj9s4wxvys1ournkfmu140bxi44
Clean and Healthy Environment	Stop air pollution	yst0icj9s4wxvys1ournkfmu140bxi44
Clean and Healthy Environment	Making sure the environment is always clean	2a050vjnp9xj9ms4krqv2a05v54h6495
Clean and Healthy Environment	I would build a well equipt health center and make sure the people Rules of cleanliness	bns7sos9ui1joo0yxbns7so7oqc42716
Clean and Healthy Environment	Keeping the environment clean always	bns7sos9ui1joo0yxbns7so7oqc42716
Clean and Healthy Environment	To provide clean water and healthy environment	qgdq9g7sxdn0w48r76qgdq9o3ejdls1z
Clean and Healthy Environment	Cleaning of street	4o2v2s17fe79f0h7fi4o2v2s8otkz6rs
Clean and Healthy Environment	Yes I will like my city To be more clean	x3wxk3c69cjluwx7x3wxkuy2jtaq68u7
Clean and Healthy Environment	Clean environment	vg6712qa1pfaddsvg67r5u60jolq8ml6
Clean and Healthy Environment	Keep the town clean	uymdjgqq73c28ihiuymdjrmc7x4qluer
Clean and Healthy Environment	Good roads that are not dusty	cdq16v5n9arfc8bcdq1g6myx0w8vzris
Clean and Healthy Environment	Provide clean fresh water	ic3qofkqof5wt89jccgggxic3qofkg11
Clean and Healthy Environment	Clean the environment	zj10wo4vg3lpybxf339hizj10wo4soxu
Clean and Healthy Environment	Recycling of waste	6lxdql51lkeol7qnf6lxdqkhmcvjhrfe
Clean and Healthy Environment	First we need to clean our Environment,	bu8zmw7a3n16idsppamjbu8zm6fy585c
Clean and Healthy Environment	providing bins on the streets in order to make the environment clean.	86wscv2klbi7hrrsrkya86wscv2lq3pm
Clean and Healthy Environment	Waste bins	f6ae2h9j40ooc6jz0rkf6ae2h2pvx6cy
Clean and Healthy Environment	Collect all garbage,	b1ioeulm8gjn8piwzb1io87h1yyaz11r
Clean and Healthy Environment	Provide means for proper waste disposal	b1ioeulm8gjn8piwzb1io87h1yyaz11r
Clean and Healthy Environment	Supply dustbins for waste disposal	aen69kepq9m18ysdsbaen69hm0vqy12n
Clean and Healthy Environment	Proper disposal of waste	wuy35xq4ovhu64prgzc1wuy35uto42rg
Clean and Healthy Environment	Recycling of waste and Planting more economic trees	zyjduuv0l93s9z8mjtbb5izyjdonipj0
Clean and Healthy Environment	Keep it clean from plasticwaste	zyjduuv0l93s9z8mjtbb5izyjdonipj0
Clean and Healthy Environment	Take care of waste disposal in our community	zyjduuv0l93s9z8mjtbb5izyjdonipj0
Clean and Healthy Environment	Delivering waste in the city centre on time	zyjduuv0l93s9z8mjtbb5izyjdonipj0
Clean and Healthy Environment	Setting waste bins	nuixgnf8dsqxc19h8nuixg1cstq3bckz
Clean and Healthy Environment	Cleanliness and encourage people not to waste	mob7nwlf6ql536c8mmob7ncez1ahzoc6
Clean and Healthy Environment	Don't give us waste	mob7nwlf6ql536c8mmob7ncez1ahzoc6
Clean and Healthy Environment	proper waste management	mob7nwlf6ql536c8mmob7ncez1ahzoc6
Clean and Healthy Environment	Proper Waste Management and Conservation of Power	mob7nwlf6ql536c8mmob7ncez1ahzoc6
Clean and Healthy Environment	Proper waste management, clean surrounding, healthy living	yypw15gie8ojfahiryypf6vrwe86qdij
Clean and Healthy Environment	Proper waste management	quampa2888zj17vmcgquampa18vn57q6
Clean and Healthy Environment	Proper Disposal of waste materials.	75gyrzb8riiyt4msg5hopz975gyrzip8
Clean and Healthy Environment	Proper waste disposal	bolfcz6tleswfc87l9xbolfc20u60355
Clean and Healthy Environment	Proper disposal of waste	rdz40ma70h8somh87qrdz456p8c3vm9a
Clean and Healthy Environment	I will ensure the unnecessary build of waste.	n8jzrmpr6ta4quhn8qn8jzrs3o4v432m
Clean and Healthy Environment	Proper waste disposal	2vpw76vvwuzjsls2vpui8hnzzyltkf72
Clean and Healthy Environment	Make sure everywhere is clean, no stagnant water, no bushy grass, gutters are clean	ea38g8eti0btg6ea38g8iqwxc3zrmgzx
Clean and Healthy Environment	Create drainage systems and waste management systems	rfvly8kpafihuj4hgqilbj74rfvly8kp
Clean and Healthy Environment	Recycle all those plastic things	rfvly8kpafihuj4hgqilbj74rfvly8kp
Clean and Healthy Environment	I will make sure dumping of wasted material should be avoided	xy5v09dpj697xy57trm722dspn6pnsw5
Clean and Healthy Environment	Clean the sorroundings	1blrs6yncv5v0nqbv15of1blrn119lj4
Clean and Healthy Environment	proper disposal of waste	1blrs6yncv5v0nqbv15of1blrn119lj4
Clean and Healthy Environment	Waste bins everywhere	1blrs6yncv5v0nqbv15of1blrn119lj4
Clean and Healthy Environment	Seperate our waste materials	1blrs6yncv5v0nqbv15of1blrn119lj4
Clean and Healthy Environment	Plant trees, manage waste	z5zkuqy375kodiz5zku69qw6xt2a84ab
Clean and Healthy Environment	Ensuring a sustainable waste management practices	z5zkuqy375kodiz5zku69qw6xt2a84ab
Clean and Healthy Environment	Keeping the city environment clean	cojr2hy3r7f42i095q8ocojr2hxa05qz
Clean and Healthy Environment	Stop people from littering	cojr2hy3r7f42i095q8ocojr2hxa05qz
Clean and Healthy Environment	providing bins on the streets in order to make the environment clean.	1r7swg0pmx9gewcut1pss1r7swqda9w3
Clean and Healthy Environment	Waste bins	f1gupavkkfoyi4gdf1gupodeqs3t4ewu
Clean and Healthy Environment	Making available of waste bins, availability of street lights	f1gupavkkfoyi4gdf1gupodeqs3t4ewu
Clean and Healthy Environment	Contain, segregate, dispose or recycle waste properly.	gz4ehy1scz6tl8f6f8gz4e2batcv50sl
Health Education and Services	Educate the people on the importance of sanitation and +B489:B507hygiene and also educate them on its harmful effects on them and their environment as a whole	2u1sppw2qqduzbs2u1sppyxkewlb00qo
Health Education and Services	Educate the community on personal hygiene	9s3fti9kd6664wd1hjc79s3ftil44mlb
Health Education and Services	Given health care and advice them to hygiene (means to clean our environment)	f089g34b761kjt1lqvpngppnf089g34n
Health Education and Services	Let people get access to good healthcare services	gz4ehy1scz6tl8f6f8gz4e2batcv50sl
Health Education and Services	Provision of better healthcare facilities	gz4ehy1scz6tl8f6f8gz4e2batcv50sl
Health Education and Services	Do a clean up exercise education to the public	gi6i65krz15kvtng6cpj4gi6i65kiwtd
Health Education and Services	Hygiene education	5isb1pvv9kzzpk0kmiahg5isb1p68aj6
Health Education and Services	Sensitization on health issues	9jlwj6a683vetpcx9jlw946slfbrnbmf
Health Education and Services	There should be a lot of civic education concerning health, medical facilities should be available and equipped.	f0t6djzt9k5q8n2re90f0t6djjga39rc
Health Education and Services	Electricity and healthcare	qk65t5mjokg0i7c8f54uqqk65t5mjj99
Health Education and Services	Education	v6va0ff0l2j5wmuzdy40v6vaegofvw2i
Health Education and Services	By giving them more support in terms of health services	v2b5hk418c426kov2b5htv3e7jvdzjt5
Health Education and Services	Health Education	v2b5hk418c426kov2b5htv3e7jvdzjt5
Health Education and Services	Educate them on how to keep their surroundings clean and safe.	v07bnfdn22i5cev07b435ueef6g6bjoa
Health Education and Services	Health education	2zig4fsh3n9th8vab2zigq9hfxeunwmz
Health Education and Services	Free healthcare	s8t0jf1xzas9ecza9p4es8t0jgxm948y
Health Education and Services	Promote or practice educational programs	s8t0jf1xzas9ecza9p4es8t0jgxm948y
Health Education and Services	Education people on living a healthier lifestyle	sjnnra1mapeyvojk0sjnnra129bmkcjw
Health Education and Services	Education	sjnnra1mapeyvojk0sjnnra129bmkcjw
Health Education and Services	Support education and skills training	l6vwg7bka2sovui4qw5l6vwg8ay8tdl9
Health Education and Services	Health screening	l6vwg7bka2sovui4qw5l6vwg8ay8tdl9
Health Education and Services	Create more good health facilities and employment	9y2e4xpaegqprvbljg5gcu9y2e4czkdd
Health Education and Services	Good health	c6px14v4l2g4pq8ll4kw0c6px14n3gh6
Health Education and Services	Education and early preparedness	c6px14v4l2g4pq8ll4kw0c6px14n3gh6
Health Education and Services	Provide a quality health care service to the poor	4l1qaeevmaqfbu1bb8u14l1qaegkiq7k
Health Education and Services	Provide them with good health care and create employment	0zku836numb9igcma5e40zki16vbi9wa
Health Education and Services	Give much education	ey1np9bkuhi0sannzzey1nz032k8ozgb
Health Education and Services	Give health education	kyrgpegxfxj9og4sev399kyrgpe7a8f4
Health Education and Services	Introduce public education to teach the town the implications of many things we don't and the importance of it	9mjz1k6vr3uj9qbzg9mjz1k6j586ahi7
Health Education and Services	Making sure we bring back communal Nobor to keep our community healthy	80gk2zpeuz2phj6ikan4d780gk2zpeus
Health Education and Services	Education on heatwaves clean environment	uqyyfdflpj2cm308guqyyfdhgic0up4j
Health Education and Services	Educate them on personal hygiene	fssuums6e3cpl0m170fssuubp8kho5zd
Health Education and Services	Education on climate change	rx2jr0khx1fsrxmt6yrx2jr01daffree
Health Education and Services	I would want to educate them on ways to stay healthier as charity definitely begins at home	rx2jr0khx1fsrxmt6yrx2jr01daffree
Health Education and Services	Public education,educating the community on the advantages and disadvantages of a healthy community	yn5akwukeymv7z0sc3i2yn5sp08u074q
Health Education and Services	Provide health centers	mj4oej52gu4kvrjmj4orubr9eex6grlp
Health Education and Services	I will give them more education about their health and well-being	xkzjqtshwyvcw9vabmaxkzjicoxsu6by
Health Education and Services	Build a health center	2964xjox9aq1ahccvn4ec2964xjoxyyl
Health Education and Services	Education on maintenance culture	cfae234wjqbqdcfae22jdttuotli482j
Health Education and Services	Find the problem and report to authorities for help or probably from world health organization	cfae234wjqbqdcfae22jdttuotli482j
Health Education and Services	Organize health education programs	936fvtzirc8gqfhdtmuh2936fvrdej2a
Health Education and Services	Provide free health care	936fvtzirc8gqfhdtmuh2936fvrdej2a
Health Education and Services	Create the awareness on the need to ensure a healthier and sustainable environment	936fvtzirc8gqfhdtmuh2936fvrdej2a
Health Education and Services	Create more awareness on health and environmental issues	gdc5e1umzbo4oqf6f15pi7ctgdc5e1ap
Health Education and Services	Campaign for the importance of mental health awareness	5ebbzbt9pfpnk8hbjjf5ebbzbt90ykyv
Health Education and Services	Education	aqrgyyqncaujvvbaqrglp45nkhh8jfmh
Health Education and Services	Health conscious and responsible	f36rap5lNoog5kzfhg9sf36rapavfwf
Health Education and Services	Good health care	nlx9xgj34k2soep1nlxdmmee4jbwnuuz
Health Education and Services	Organising the youth to clean the town to make it pleasant and clean. This will help prevent us from some health issues. Thanks	cldgiws3w2ad01c5hcldgs1knjrpx6fx
Health Education and Services	Sensitisation on environmental protection and healthy lifestyle	mmz89vxxd0gi0sqnhsauy0xmmz89vxz6
Health Education and Services	Educate the people on the importance of cleanliness and introduction a fine to those who go contrary	f37372oogq7bvimoqxf37372v0vsinrn
Health Education and Services	Talk much on safety and healthy life	1q2x3fyrc1m01q2x31x39mrzqd2za1sl
Health Education and Services	Health care	1q2x3fyrc1m01q2x31x39mrzqd2za1sl
Health Education and Services	Healthiness education	3tjx5p1w6jzckb7clgp3tjx5p2q9vnav
Health Education and Services	To undermine my city by health workers, to light the whole area, to bring absolute security to all people in the city so that everyone can carry out their projects	3tjx5p1w6jzckb7clgp3tjx5p2q9vnav
Health Education and Services	educates the people regarding the clean and healthy environment	w8wx2exdtub9crd1tri5z9w8wx2eoay4
Health Education and Services	Healthiness awarness during such temperatures	078q58vy8643wa9eore078q58v1v69kr
Health Education and Services	Health education	nxzrlc8rhv05aqwnxzrlm80w3siyawdk
Health Education and Services	Health and environmental protection	w5p99cm3beepb4w2205dnw5p99cl5cvb
Health Education and Services	Educate people on climate change	2mce8zkoy3mpebmkn2mcehl9ryfbznot
Health Education and Services	Good health care	q8uvqg3xdzu59zl0vq8uvqgz74si5vfk
Health Education and Services	Health	vw5gus60qsm39nvvw5gq4t14x3svfkyr
Health Education and Services	Attending health facilities	o8gufye18yzca67olfr9o8gux8l08al8
Health Education and Services	Ensuring that children are healthy so they can attend their school safely	da7z6w7dnxg31qpda7z6we429622lcvu
Health Education and Services	Health	2txqtre35d3k2txd2cww6a1o9hpzgn9j
Health Education and Services	Protecting health	572ium2b9esmo15gl572iugv9hqhr0yy
Health Education and Services	A healthy and sustainable city	e2pi9yt76kra1iyt0wam5wme2pi9ysvq
Health Education and Services	Health and climate education	ugle0v18ief2mm9w8ugle0t5lxx4f29x
Health Education and Services	Educate the community about health.	ifmh7yowgb7osdqg23yzifmh7ynhxwno
Health Education and Services	There will be health benefits and disadvantages as well as the abundance of health professionals in all areas of the city by providing education."	pukx6x5jxl3da37az9pukx6sl6sigd4v
Health Education and Services	Improving public health and essential services	etrqpj40wauhqm643getrqpxp06h6p1e
Health Education and Services	Health care 24 hours	fvhwfkcg28dpifvhw6q45koh98r4v8cw
Health Education and Services	Providing people with caution about the heatwaves	je1gxuniy1mhtvoo86vje1gxp2newesv
Health Education and Services	HEALTH TESTING ON A REGULAR BASIS	s5hltggzmvhuxse9bgjms5hltaahg3l5
Health Education and Services	Protecting the health of the public	wi2putxoy74gralwi2pupy1g37tl7lzs
Health Education and Services	educate and make Healthy foods affordable	2jqhx6geiouy4q53d2u2jqhxwtsvx3o6
Health Education and Services	educates the people regarding the clean and healthy environment	ezxaf0xivs6v7ffgwezxa3fjswdr5q92
Health Education and Services	Provide healthcare services and education on finance	chcjp0sdu3jaw5kn38ch0obes74fv0xh
Health Education and Services	Continuing my Education	efk3jj3zdskewk7h56efk3jqd00wq93q
Health Education and Services	Give them education on environmental pollution and itâ€™s effect	v9seztnahiqvq7ncb3v9sezt112gi5f0
Health Education and Services	Regular health care check ups	wrf7lv5xdcpcwrf31oy6rox7xb4jyyxc
Health Education and Services	Create more awareness about health issues.	rj35No7oe06qsgpg23wvnrj35Nowo04x
Health Education and Services	Quality education	rqdlyjhgql8da3irqdlyjj85t0crhb3y
Health Education and Services	Educate and Corporate on matters concerning health issues	z6wddavqbfsr22zjepz6wdt8f9hri4q3
Health Education and Services	Improve on education	sf32t269kpd9s3yjqwvqsf32tchd7pth
Health Education and Services	Provide more Health facilities and Educational amenities as well	a5xdp88k06gk4jtfikgua5xdp887mj72
Health Education and Services	Community labor and health insurance	iawvo4x3ad7rkmmciawvzl7doecxtevd
Health Education and Services	Create sustainable jobs and education for the youth	is05xo5fuv0zaix3bh3is05x2bsb81jw
Health Education and Services	If I could do something that would make my town/city healthier and more sustainable I would provide public facilities that would benefit them .example toilet facility	fogvs59y5f9k7tf6x4fogvsvrao0juc0
Health Education and Services	Help to be healthy through sensitization	m42nl00thzzdteiiuorm42nl00eu7vrj
Health Education and Services	Educate and Encourage healthy diets to heal fast in case of heat diseases	5r0a70sqxscotf6sbk5r0a76kl8u0q6s
Health Education and Services	Counseling people about living a healthier lifestyle	5r0a70sqxscotf6sbk5r0a76kl8u0q6s
Health Education and Services	Organize health talks every Saturday	nedt5x3ppj731rtjnedcmcp4r4eh6dm6
Health Education and Services	Build a health centre to take care of the less privileged	bi697ht1vra1okp5b4mxbi697hvbvjvh
Health Education and Services	Given health care and advice them to hygiene (means to clean our environment)	nz9tvv3b21eccnz9tpccwze1p2j4g5ow
Health Education and Services	Provide a cheaper medical assistant so people can check there health	j0xc9f9wxb820bfiv01q8mj0xc9f9fj1
Health Education and Services	Provide health care facilities	xc2dvgsaepqeukgbvoxc2lzh4mnpw4d5
Health Education and Services	Provide adequate healthcare	pb6i49t2j43omrd7v1pb6i49x1c14em5
Health Education and Services	Provide facilities and education	3pcftbs44pheesz9znq3pcfte6mwboxo
Health Education and Services	Give them free education	s16rd5a9zq24k5p3s16rdb2inxyxyygn
Health Education and Services	Provide proper educational support	dk2vyicce1xdhe4da11dk2vyi83ro664
Health Education and Services	Give them education on environmental pollution and itâ€™s effect	hsoqqqa8elnb4t3p36hsoqqvd0apylzc
Health Education and Services	Sensitize people more on the need to stay healthy and drink more water	c4jxswtpvxlivynhc4j7y4ckcsw4tt7z
Health Education and Services	educates the people regarding the clean and healthy environment	h9yd5fj12ui0ht7iipbnh9yd5fz99red
Health Education and Services	More health care facilities should be provided	87nb1diwatcnm0qv8f87nb1rxof7xgcu
Health Education and Services	build a well equipt health center and make sure the people Rules of cleanliness	mi7efmz5jn4hb9a9dmi7efm23p1erlgx
Health Education and Services	Open a free health care center for my city people who are sick and needs help but don't have money to visit a hospital	whin3brzprv1mdvj6owhin3w4m3azw33
Health Education and Services	Health Education	t4mtlz9ia28rfnkg19kt4mtlz9i0w3w3
Health Education and Services	More health care facilities and school for younger once	hspu2m01g0snxinveh3izhspu2mq9pbb
Health Education and Services	Health talk	muduhztjpnrqzjf9fNo9dsypmuduhztj
Health Education and Services	Provide free healthcare center	77vjxuax0qxyw477vjxua0649m1z7clr
Health Education and Services	Health care	77vjxuax0qxyw477vjxua0649m1z7clr
Health Education and Services	carrying out public awareness on day to day health care	8w6r65ud3ofbid37218w6fd74w4n1v93
Health Education and Services	Educating citizens about how to conserve the environment	e27x2pprwf6q5k831ybjqe27x2ppcquf
Health Education and Services	Provide healthier solution that would ease the problem	cpc5z389judxjga66q7cpc5z357rk3og
Health Education and Services	Health care service	6rq5rxwxcfuahbgqhmq6rq5rxauz5c5y
Health Education and Services	Access to good affordable health facilities	bwgclub8hdn3hvbjydebwgcl7akkx68y
Health Education and Services	Provision of healthy food, water and good roadsâ€¦.people are really hungry on the street of Nogos	bwgclub8hdn3hvbjydebwgcl7akkx68y
Health Education and Services	Good road and health care and clean water	p66x8ylejtqk2tfqonk079p66x85rryl
Health Education and Services	Get a health center around us that you can go to in case of heat-related illness	lbvj8lj7ni65yjrbmlbvj89j0z7rczvz
Health Education and Services	I would assist in health care sponsorship	9w0nfqkzwqnk3y2lj09w0nfqffoaow3z
Health Education and Services	Educate citizens about how to conserve the environment	cob54xzzvl9cob54r1i9k60ubr2jr14k
Health Education and Services	To open a health care center for the sick ones	49vznz91zb1xi0b8xod5i49vznzewipo
Civic Engagement	Create jobs and shelter for the less privileged and youth.	i2ngze12cstyi2ngxmcaahz8qx3oetb2
Civic Engagement	Create jobs for the youth	l0khjukv1phtqlb2zkdaab3iz5r0anh9
Civic Engagement	Mobilise the youth to clean the community on weekends	fsp3w6na5uwxvkjauwtfsp3w602jan3s
Civic Engagement	Urging the youth to stop illegal mining and assisting in the construction of roads	pbg91ou5bpvjuvntpbg90l8kjfujiidg
Civic Engagement	Organise the youth to clean the area gutters	p62niw5j0pvtqn6evp2p62niwzo2satj
Civic Engagement	Organize cleanup exercise by youth	s5fvhf0b57vgzwwmb61ts5fvhfzq6syr
Civic Engagement	Organising the youth to clean the town to make it pleasant and clean. This will help prevent us from some health issues. Thanks	9csacn82v2rg0jn5gbo9csalpqg7g9ts
Civic Engagement	Youth employment and helping vulnerable people	23sor448mxdsb9ba23soroprcjie3ei1
Civic Engagement	Taking part in communal labor and educating the young youth how to keep the environment clean	qoy60doqj2efcomtisizgxc9qoy60doq
Civic Engagement	Create sustainable jobs and education for the youth	eu5bdamu58zta2eu5bgb8gfaktorje7u
Civic Engagement	partnering with the private sector to promote macroeconomic stability and job creation. Giving hardworking youths like myself a chance to explore their dreams and together make Ghana proud.	73x3p860v2pa7iavqwm73x3pymw5jtn8
Civic Engagement	Support youth with skills	8c1m8mzlss1yncgb8n8c1m8md89amrjq
Civic Engagement	To support the children as a community	fur056k4dstxxztpw6muffur056kmzrw
Civic Engagement	Support education and skills training	gbagqhlw6s5f74ebw7gba1v6uxmwkycw
Civic Engagement	Household building Project granted since 2022 by the National Security alerts no.128256044167 and the family needs your support for this project dated must be connected. Location Ashamain LebaNo Zenu Atadeka Transport Officer Madina	e4qy5iof18ponkzh3bze4qy5c9x7wnin
Civic Engagement	Giving the needy and single parents support	hc69hz2cnz8mgxe8qhc69huhyw3q6mo9
Civic Engagement	Support patriotism	rgsfc42w5ggzye3grgsfcs15i6k4b41k
Civic Engagement	Provide adequate support	mutu9uqaf7ovqx68x3mutu9u3x2mjdbz
Civic Engagement	cleaning group to clean every day fix our road and get a group to ask of more important issues to fix	54accylfl635jdg21doxuxo54accylhu
Civic Engagement	Support the needy people	q0d7w1ju0nwhb6btf6q0d7wsttgu9xni
Civic Engagement	Gather a group of volunteers, provide some trash bags and gloves, and spend a day picking up litter and cleaning public spaces. You could focus on a specific area like a park, beach, or neighborhood street. This simple action can make a significant impact and inspire others to take pride in their community's cleanliness. Plus, it's a great way to bring people together and build community spirit!	zoj7zhs00i880e4gizoj7zh6jl18h8hj
Civic Engagement	Empowerment of public transport over private vehicles, dedicated bike roads (not the same as bike lanes)	dnm8mcsl5ge7wytrkuhndnm8mcb8pdu8
Civic Engagement	partnering with the private sector to promote macroeconomic stability and job creation. Giving hardworking youths like myself a chance to explore their dreams and together make Ghana proud.	yprge1k7l39eyprgevd1ncgucqzsvhvq
Civic Engagement	Doing clean up exercise as a community	802eefu1cshflprlgj802eev1450pkk2
Civic Engagement	Do a clean up exercise education to the public	r5dycu3ivsph5dlhdravxr5dycpe6ifw
Civic Engagement	Mobilise the youth to clean the community on weekends	ylkngtnecnpsmrylk1oxzo9szdiomb1o
Civic Engagement	Organizing communal clean up exercise	lcdyapd2973vl7l6vlc9cj2eyd37iem8
Civic Engagement	get the cleaning group to clean every day fix our road and get a group to ask of more important issues to fix	z043abu9trygbc7a43z043awqk6y0sy9
Civic Engagement	Organize clean up exercise	z043abu9trygbc7a43z043awqk6y0sy9
Civic Engagement	Approved no littering campaign in metro Manila. There is a lot of garbage in the streets. Plant trees for better and cleaner air. Renovate all old buildings it cause a lot of fire hazard	492nei2b4kr7zxp492ns0j06e6gxtqaw
Civic Engagement	organize a sensitization program and emphasize the need to be personal hygienic and also keep our surroundings clean ..	uymdjgqq73c28ihiuymdjrmc7x4qluer
Civic Engagement	Encourage communal work to eradicate waste	16rfr9kn38pc5gg16rfr45o6nv4f65km
Civic Engagement	By ensuring a clean up exercise in the town	xl6rh4kgy0vphe3xwp2fxl6rh1yttm99
Civic Engagement	Organize a clean up exercise every weekend	5fjx39or39gs5vz9qv5fjxzqh4gky6b0
Civic Engagement	Create a group that will help out clean out the town once in a while	o4h0sfpll6bbat1sxvko4h0s9irl2wk8
Civic Engagement	form a group of people to inspect people houses and preach on cleanliness.	qcxxapifh3gfa3g9paqcxxapiwojb6pn
Civic Engagement	organize sanitation days and awareness sessions on cleanliness.	rxzukiwd1h06w8ug45rxzukiwkhqkmbc
